# Supplementary material for: The low level of plastome differentiation observed in some lineages of Poales hinders molecular species identification
Source: Front Plant Sci. 2023 Dec 8;14:1275377. doi: 10.3389/fpls.2023.1275377 (PMC10739336; doi:10.3389/fpls.2023.1275377)
Supplement: Supplementary file 3 [file Table_2.xlsx]

## Sheet: Arkusz1
Supplementary Material
The low level of plastome differentiation observed within feather grasses (Stipa L.) is no exception in Poales
Katarzyna Krawczyk*, Łukasz Paukszto, Mateusz Maździarz, Jakub Sawicki
* Correspondence: Katarzyna Krawczyk: katarzyna.krawczyk@uwm.edu.pl
Table S2 Molecular diagnostic characters distribution, alignment length and mean pairwise sequence identity
Family	Subfamily	Tribe	Genus	Species	Alignmnent length	Mean pairwise identity [%]	Number of species in a genus	Percentage of analyzed species in the genus	Number of analyzed species	Number of analyzed specimens	Number of MDCs	Sum of MDCs in a genus	MDCs per alignment length x 10-4	Average number of MDCs in a genus
Bromeliaceae	Puyoideae		Puya		133526	99.7	233	4.29185	10			985		98.5
				ferruginea						1	171		12.8065
				goudotiana						1	6		0.449351
				hamata						1	112		8.38788
				hutchisonii						1	9		0.674026
				macropoda						2	0		0
				macrura						2	1		0.0748918
				mirabilis						1	410		30.7056
				nitida						1	205		15.3528
				raimondii						2	70		5.24242
				santosii						1	1		0.0748918
Bromeliaceae	Tillandsioideae	Tillandsieae	Tillandsia		134823	97	659	0.91047	6			2632		438.667
				espinosae						1	627		46.5054
				landbeckii						1	45		3.33771
				malzinei						1	973		72.1687
				marconae						1	15		1.11257
				purpurea						1	928		68.831
				usneoides						2	44		3.26354
Cyperaceae	Cyperoideae	Cariceae	Carex		144526	65	2245	0.489978	11			32195		2926.82
				agglomerata						1	8272		572.354
				alatauensis						1	3083		213.318
				capillifolia						1	4599		318.213
				gibba						1	731		50.5791
				kokanica						1	910		62.9644
				laevissima						1	456		31.5514
				microglochin						1	1537		106.348
				myosuroides						1	2007		138.868
				neurocarpa						1	1763		121.985
				sargentiana						1	165		11.4166
				siderosticta						1	8672		600.03
Cyperaceae	Cyperoideae	Cyperae	Cyperus		134550	65.9	956	0.732218	7			12910		1844.29
				aromaticus						1	1060		78.7811
				difformis						1	6261		465.329
				esculentus						1	297		22.0736
				exaltatus						1	422		31.3638
				glomeratus						1	238		17.6886
				iria						1	4540		337.421
				rotundus						2	92		6.83761
Eriocaulaceae	Eriocaulaceae		Eriocaulon		128549	93.8	470	0.851064	4			12284		3071
				buergerianum						1	8010		623.109
				decemflorum						1	3882		301.986
				henryanum						1	216		16.8029
				nepalense						1	176		13.6913
Poaceae	Aristidoideae	Aristideae	Sartidia		116151	99.3	6	50	3			1600		533.333
				dewinteri						1	745		64.1406
				isaloensis						1	434		37.3652
				perrieri						1	421		36.2459
Poaceae	Arundinoideae	Arundineae	Arundo		117600	97.6	6	50	3			5685		1895
				donax						3	186		15.8163
				formosana						2	5081		432.058
				plinii						1	418		35.5442
Poaceae	Bambusoideae	Arundinarieae	Ampelocalamus		120125	98.8	13	100	13			2711		208.538
				actinotrichus						2	214		17.8148
				breviligulatus						1	240		19.9792
				calcareus						2	1057		87.9917
				hirsutissimus						1	70		5.82726
				luodianensis						1	63		5.24454
				melicoideus						2	5		0.416233
				mianningensis						1	335		27.8876
				microphyllus						1	141		11.7378
				naibunensis						1	259		21.5609
				patellaris						1	259		21.5609
				saxatilis						2	1		0.0832466
				scandens						3	11		0.915713
				youngshanensis						1	56		4.66181
Poaceae	Bambusoideae	Arundinarieae	Arundinaria		118909	99	10	50	5			2568		513.6
				appalachiana						1	16		1.34557
				fargesii						2	313		26.3227
				gigantea						1	916		77.0337
				humbertii						1	1183		99.4878
				tecta						1	140		11.7737
Poaceae	Bambusoideae	Arundinarieae	Chimonobambusa		117884	99.6	41	17.0732	7			1099		157
				angustifolia						1	62		5.25941
				hejiangensis						2	705		59.8046
				hirtinoda						2	29		2.46005
				purpurea						1	30		2.54487
				sichuanensis						1	58		4.92009
				tumidissinoda						1	94		7.97394
				utilis						1	121		10.2643
Poaceae	Bambusoideae	Arundinarieae	Fargesia		118701	99.5	85	20	17			1124		66.1176
				albocerea						1	61		5.13896
				canaliculata						1	51		4.29651
				communis						1	16		1.34792
				daminiu						1	512		43.1336
				decurvata						1	29		2.44311
				denudata						2	12		1.01094
				edulis						1	69		5.81292
				fungosa						1	25		2.10613
				funiushanensis						1	12		1.01094
				grossa						1	80		6.73962
				hygrophila						1	16		1.34792
				nitida						2	0		0
				qinlingensis						2	12		1.01094
				setosa						1	49		4.12802
				spathacea						1	78		6.57113
				stenoclada						1	70		5.89717
				yunnanensis						1	32		2.69585
Poaceae	Bambusoideae	Arundinarieae	Indocalamus		118597	99.3	33	9.09091	3			1666		555.333
				longiauritus						1	398		33.559
				sinicus						1	450		37.9436
				wilsonii						1	818		68.9731
Poaceae	Bambusoideae	Arundinarieae	Indosasa		118314	99.9	19	21.0526	4			454		113.5
				gigantea						1	216		18.2565
				hispida						1	46		3.88796
				shibataeoides						1	65		5.49386
				sinica						5	127		10.7341
Poaceae	Bambusoideae	Arundinarieae	Oldeania		119285	99.1	7	71.4286	5			2321		464.2
				alpina						2	808		67.7369
				humbertii						2	471		39.4853
				ibityensis						1	586		49.126
				itremoensis						1	200		16.7666
				madagascarensis						1	256		21.4612
Poaceae	Bambusoideae	Arundinarieae	Phyllostachys		118205	97.5	58	17.2414	10			167		16.7
				angusta						2	0		0
				aurea						1	5		0.422994
				edulis						5	0		0
				glauca						1	0		0
				heteroclada						2	0		0
				nidularia						3	0		0
				nigra						1	73		6.17571
				propinqua						1	39		3.29935
				reticulata						1	0		0
				sulphurea						1	50		4.22994
Poaceae	Bambusoideae	Arundinarieae	Pseudosasa		119022	99	22	13.6364	3			2218		739.333
				cantorii						1	174		14.6191
				japonica						2	1655		139.05
				usawai						1	389		32.683
Poaceae	Bambusoideae	Arundinarieae	Yushania		117963	99.9	87	6.89655	6			393		65.5
				brevipaniculata						1	149		12.6311
				confusa						1	32		2.71272
				glandulosa						1	44		3.72998
				levigata						1	49		4.15384
				niitakayamensis						1	62		5.25589
				violascens						1	57		4.83202
Poaceae	Bambusoideae	Bambuseae	Bambusa		133370	99.6	149	18.1208	27			1529		56.6296
				albolineata						1	50		3.74897
				arnhemica						1	156		11.6968
				bambos						1	294		22.0439
				basihirsuta						1	0		0
				beecheyana						1	28		2.09942
				bicicatricata						1	55		4.12387
				boniopsis						1	26		1.94946
				contracta						1	20		1.49959
				cornigera						1	3		0.224938
				emeiensis						1	56		4.19885
				flexuosa						1	9		0.674814
				intermedia						1	26		1.94946
				lapidea						1	2		0.149959
				multiplex						1	22		1.64955
				odashimae						1	16		1.19967
				oldhamii						1	293		21.969
				oliveriana						1	111		8.32271
				pervariabilis						1	2		0.149959
				rigida						1	9		0.674814
				rutila						1	33		2.47432
				sinospinosa						1	27		2.02444
				stenoaurita						1	2		0.149959
				teres						1	0		0
				tulda						1	0		0
				variostriata						1	286		21.4441
				ventricosa						1	1		0.0749794
				vulgaris						2	2		0.149959
Poaceae	Bambusoideae	Bambuseae	Chusquea		118020	97.7	183	2.18579	4			6081		1520.25
				circinata						1	213		18.0478
				culeou						1	541		45.8397
				liebmannii						1	121		10.2525
				spectabilis						1	5206		441.112
Poaceae	Bambusoideae	Bambuseae	Dendrocalamus		118136	99.8	69	28.9855	20			725		36.25
				bambusoides						1	21		1.77761
				barbatus						2	0		0
				birmanicus						1	166		14.0516
				brandisii						2	1		0.0846482
				farinosus						1	0		0
				fugongensis						1	20		1.69296
				giganteus						1	10		0.846482
				hamiltonii						1	70		5.92537
				latiflorus						2	0		0
				membranaceus						1	94		7.95693
				minor						2	0		0
				ovatus						1	0		0
				pachystachyus						1	1		0.0846482
				pulverulentus						1	14		1.18507
				sapidus						1	106		8.97271
				semiscandens						1	22		1.86226
				sikkimensis						1	2		0.169296
				sinicus						2	0		0
				strictus						1	198		16.7603
				yunnanicus						2	0		0
Poaceae	Bambusoideae	Bambuseae	Gigantochloa		117883	99.8	56	10.7143	6			415		69.1667
				albociliata						1	0		0
				atroviolacea						1	380		32.2354
				glabrata						1	0		0
				nigrociliata						1	2		0.16966
				parviflora						1	1		0.0848299
				verticillata						2	32		2.71456
Poaceae	Bambusoideae	Bambuseae	Guadua		116075	99.8	32	9.375	3			418		139.333
				angustifolia						1	132		11.372
				chacoensis						1	107		9.21818
				weberbaueri						1	179		15.4211
Poaceae	Chloridoideae	Cynodonteae	Aeluropus		114790	99	6	50	3			1157		385.667
				lagopoides						2	262		22.8243
				littoralis						2	193		16.8133
				sinensis						1	702		61.1552
Poaceae	Chloridoideae	Cynodonteae	Chloris		116324	97.9	61	4.91803	3			1011		337
				barbata						1	500		42.9834
				truncata						1	417		35.8481
				virgata						4	94		8.08088
Poaceae	Chloridoideae	Cynodonteae	Cleistogenes		114533	99.6	17	52.9412	9			429		47.6667
				caespitosa						2	1		0.0873111
				chinensis						1	22		1.92084
				festucacea						1	3		0.261933
				gracilis						1	21		1.83353
				hackelii						2	0		0
				hancei						1	12		1.04773
				polyphylla						1	11		0.960422
				songorica						1	122		10.652
				squarrosa						1	237		20.6927
Poaceae	Chloridoideae	Cynodonteae	Orinus		118980	96.7	2	150	3			5453		1817.67
				intermedius						1	3886		326.61
				kokonoricus						2	593		49.8403
				thoroldii						1	974		81.8625
Poaceae	Chloridoideae	Cynodonteae	Triodia		116612	98.8	73	20.5479	15			5047		336.467
				basedowii						1	23		1.97235
				chichesterensis						1	77		6.60309
				concinna						1	223		19.1232
				glabra						1	178		15.2643
				lanigera						1	121		10.3763
				longiceps						1	560		48.0225
				mallota						1	87		7.46064
				plurinervata						1	585		50.1664
				rigidissima						1	523		44.8496
				schinzii						1	341		29.2423
				scintillans						1	82		7.03187
				stipoides						1	1268		108.737
				tomentosa						1	545		46.7362
				vanleeuwenii						1	127		10.8908
				wiseana						2	307		26.3266
Poaceae	Chloridoideae	Eragrostideae	Enneapogon		113352	97.9	25	12	3			4409		1469.67
				caerulescens						1	622		54.8733
				desvauxii						1	3409		300.745
				oblongus						1	378		33.3474
Poaceae	Chloridoideae	Eragrostideae	Eragrostis		118665	97.5	414	4.58937	19			9126		480.316
				atrovirens						1	829		69.8605
				autumnalis						1	395		33.287
				brownii						1	14		1.17979
				cilianensis						1	512		43.1467
				cylindrica						1	14		1.17979
				ferruginea						1	930		78.3719
				fractus						1	1042		87.8102
				japonica						1	312		26.2925
				minor						1	425		35.8151
				nevinii						1	13		1.09552
				nigra						1	306		25.7869
				perennans						1	33		2.78094
				pilosa						3	0		0
				rufinerva						1	11		0.926979
				setifolia						1	1268		106.855
				tef						34	78		6.57313
				tenella						1	969		81.6585
				tenellula						1	1966		165.676
				unioloides						1	9		0.758438
Poaceae	Chloridoideae	Zoysieae	Sporobolus		116025	98.1	223	2.24215	5			4245		849
				alterniflorus						1	252		21.7195
				helvolus						1	1125		96.9619
				heterolepis						1	2251		194.01
				maritimus						1	275		23.7018
				michauxianus						1	342		29.4764
Poaceae	Chloridoideae	Zoysieae	Zoysia		115099	99.9	10	60	6			132		22
				japonica						2	0		0
				macrantha						1	61		5.29979
				macrostachya						2	61		5.29979
				matrella						2	1		0.0868817
				sinica						1	3		0.260645
				tenuifolia						1	6		0.52129
Poaceae	Panicoideae	incertae sedis	Alloeochaete		117305	98.2	6	50	3			3938		1312.67
				namuliensis						1	593		50.552
				oreogena						1	2715		231.448
				uluguruensis						1	630		53.7062
Poaceae	Danthonioideae	Danthonieae	Danthonia		113445	99.4	28	10.7143	3			1246		415.333
				californica						1	395		34.8186
				decubens						1	431		37.992
				spicata						1	420		37.0223
Poaceae	Micrairoideae	Eriachneae	Eriachne		118180	98.2	49	48.9796	24			5687		236.958
				agrostidea						1	517		43.7468
				aristidea						3	0		0
				armittii						2	13		1.10002
				avenacea						2	50		4.23083
				axillaris						1	393		33.2544
				basedowii						1	211		17.8541
				burkittii						1	461		39.0083
				ciliata						3	0		0
				compacta						1	1895		160.349
				glauca						4	1		0.0846167
				major						2	10		0.846167
				melicacea						3	95		8.03859
				mucronata						2	68		5.75393
				nodosa						1	69		5.83855
				obtusa						9	125		10.5771
				pallescens						1	268		22.6773
				pauciflora						4	147		12.4387
				schultziana						5	0		0
				semiciliata						1	113		9.56169
				stipacea						3	0		0
				sulcata						1	96		8.1232
				tenuiculmis						1	764		64.6471
				triodioides						4	0		0
				triseta						1	391		33.0851
Poaceae	Oryzoideae	Ehrharteae	Ehrharta		126965	95.4	34	8.82353	3			2069		689.667
				bulbosa						1	751		59.1502
				erecta						3	234		18.4303
				longifolia						1	1084		85.3779
Poaceae	Oryzoideae	Oryzeae	Leersia		119195	97	25	12	3			2540		846.667
				japonica						1	233		19.5478
				perrieri						3	189		15.8564
				tisserantii						1	2118		177.692
Poaceae	Oryzoideae	Oryzeae	Oryza		122472	99.5	19	100	25			3160		126.4
				alta						3	0		0
				australiensis						4	0		0
				barthii						17	0		0
				brachyantha						3	2191		178.898
				coarctata						2	7		0.571559
				eichingeri						3	1		0.0816513
				glaberrima						9	0		0
				glumipatula						5	0		0
				grandiglumis						2	0		0
				latifolia						2	89		7.26697
				longiglumis						2	83		6.77706
				longistaminata						4	0		0
				malampuzhaensis						1	72		5.87889
				meridionalis						12	0		0
				meyeriana						3	23		1.87798
				minuta						3	15		1.22477
				neocaledonica						1	108		8.81834
				nivara						6	0		0
				officinalis						3	5		0.408257
				punctata						3	0		0
				rhizomatis						3	53		4.32752
				ridleyi						2	52		4.24587
				rufipogon						49	0		0
				sativa						47	0		0
				schlechteri						1	461		37.6413
Poaceae	Panicoideae	Andropogoneae	Andropogon		128199	96.8	123	33.3333	41			9535		232.561
				abyssinicus						4	343		26.7553
				aequatoriensis						1	55		4.29021
				appendiculatus						1	110		8.58041
				ascinodis						1	50		3.90019
				brachystachyus						1	20		1.56007
				brazzae						2	0		0
				burmanicus						2	1188		92.6684
				canaliculatus						1	498		38.8459
				chinensis						3	17		1.32606
				chrysostacyus						2	182		14.1967
				crossotos						1	602		46.9582
				distachyos						2	117		9.12644
				eucomus						1	316		24.6492
				fastigiatus						6	635		49.5324
				floridanus						1	200		15.6007
				gayanus						2	295		23.0111
				gerardi						3	0		0
				glaucescens						1	6		0.468022
				gracilis						2	533		41.576
				greenwayi						2	1		0.0780037
				gyrans						1	39		3.04215
				hallii						1	96		7.48836
				heterantherus						1	434		33.8536
				huillensis						1	451		35.1797
				ingratus						1	69		5.38226
				insolitus						1	1		0.0780037
				ivorensis						1	1275		99.4548
				laxatus						2	0		0
				leprodes						1	28		2.1841
				liebmannii						1	53		4.1342
				ligulatus						1	63		4.91423
				mannii						2	2		0.156007
				mohrii						1	625		48.7523
				munroi						1	214		16.6928
				pusillus						1	288		22.4651
				reedii						1	79		6.16229
				schirensis						2	0		0
				selloanus						1	210		16.3808
				urbanianus						1	25		1.95009
				virgatus						1	302		23.5571
				virginicus						1	113		8.81442
Poaceae	Panicoideae	Andropogoneae	Hyparrhenia		120036	98.4	56	26.7857	15			5939		395.933
				anemopaegma						1	258		21.4936
				bagirmica						1	123		10.2469
				dichroa						2	42		3.49895
				diplandra						1	167		13.9125
				figariana						1	824		68.6461
				hirta						1	173		14.4123
				mobukensis						1	202		16.8283
				newtonii						1	740		61.6482
				papillipes						1	581		48.4021
				rudis						1	182		15.1621
				rufa						3	0		0
				subplumosa						1	423		35.2394
				umbrosa						1	80		6.66467
				variabilis						1	59		4.91519
				violascens						1	2085		173.698
Poaceae	Panicoideae	Andropogoneae	Schizachyrium		120990	97.9	67	25.3731	17			5789		340.529
				brevifolium						5	455		37.6064
				cirratum						1	51		4.21522
				claudopus						1	698		57.6907
				cubense						1	123		10.1661
				delavayi						2	524		43.3094
				djalonicum						1	487		40.2513
				exile						2	257		21.2414
				imberbe						1	65		5.37234
				lomaense						1	1047		86.5361
				microstachyum						2	0		0
				salzmannii						1	77		6.36416
				sanguineum						7	0		0
				scoparium						2	11		0.909166
				spicatum						3	1		0.0826515
				tenerum						1	1532		126.622
				tholloni						1	236		19.5057
				ursulus						1	225		18.5966
Poaceae	Panicoideae	Andropogoneae	Cymbopogon		122688	97.2	53	15.0943	8			1503		187.875
				citratus						2	4		0.32603
				densiflorus						1	212		17.2796
				distans						1	42		3.42332
				flexuosus						1	32		2.60824
				martinii						1	46		3.74935
				obtectus						1	45		3.66784
				pospischilii						1	1056		86.072
				schoenanthus						1	66		5.3795
Poaceae	Panicoideae	Andropogoneae	Dichanthium		116385	98.6	20	15	3			232		77.3333
				annulatum						2	76		6.53005
				aristatum						1	150		12.8883
				sericeum						2	6		0.51553
Poaceae	Panicoideae	Andropogoneae	Heteropogon		119676	98	6	83.3333	5			2072		414.4
				contortus						23	0		0
				fischerianus						1	84		7.01895
				melanocarpus						2	566		47.2944
				ritchiei						1	893		74.6181
				triticeus						5	529		44.2027
Poaceae	Panicoideae	Andropogoneae	Iseilema		117486	99.5	26	26.9231	7			865		123.571
				anthephoroides						1	207		17.6191
				hubbardii						1	189		16.087
				laxum						1	202		17.1935
				macratherum						1	58		4.93676
				membranaceum						2	22		1.87256
				prostratum						1	144		12.2568
				vaginiflorum						1	43		3.66001
Poaceae	Panicoideae	Andropogoneae	Themeda		120434	98.8	31	38.7097	12			2016		168
				anathera						1	47		3.90255
				arguens						2	0		0
				arundinacea						1	169		14.0326
				cymbaria						1	238		19.7619
				huttonensis						1	91		7.55601
				minor						1	117		9.71486
				mooneyi						1	378		31.3865
				quadrivalvis						1	120		9.96396
				strigosa						1	210		17.4369
				tremula						1	646		53.6393
				villosa						13	0		0
Poaceae	Panicoideae	Andropogoneae	Arthraxon		118551	99	23	21.7391	5			3142		628.4
				hispidus						1	114		9.61611
				lanceolatus						2	166		14.0024
				lancifolius						1	375		31.632
				microphyllus						1	2184		184.225
				prionodes						2	303		25.5586
Poaceae	Panicoideae	Paniceae	Alloteropsis		120079	97.9	5	80	4			3754		938.5
				angusta						2	1729		143.989
				cimicina						2	714		59.4609
				paniculata						1	466		38.8078
				semialata						19	845		70.3703
Poaceae	Panicoideae	Paniceae	Cenchrus		122347	96.8	108	9.25926	10			4552		455.2
				americanus						3	34		2.77898
				centrasiaticus						1	23		1.8799
				ciliaris						1	1621		132.492
				clandestinus						1	836		68.3302
				compressus						1	799		65.3061
				echinatus						1	76		6.21184
				flaccidus						1	34		2.77898
				longispinus						1	56		4.57715
				polystachios						1	1058		86.4754
				purpureus						2	15		1.22602
Poaceae	Panicoideae	Andropogoneae	Eriochrysis		117869	99.6	11	36.3636	4			705		176.25
				cayennensis						1	46		3.90264
				laxa						1	135		11.4534
				pallida						1	476		40.3838
				villosa						1	48		4.07232
Poaceae	Panicoideae	Andropogoneae	Eremochloa		117340	99.3	13	23.0769	3			1378		459.333
				ciliaris						1	237		20.1977
				eriopoda						1	155		13.2095
				ophiuroides						2	986		84.0293
Poaceae	Panicoideae	Andropogoneae	Mnesithea		119010	98.1	7	57.1429	4			4067		1016.75
				formosa						1	2556		214.772
				helferi						1	597		50.1639
				lepidura						1	273		22.9392
				selloana						1	641		53.861
Poaceae	Panicoideae	Andropogoneae	Miscanthus		119612	99.7	18	50	9			436		48.4444
				capensis						2	125		10.4505
				ecklonii						1	107		8.94559
				floridulus						3	0		0
				junceus						1	34		2.84252
				oligostachyus						1	7		0.585226
				sacchariflorus						6	0		0
				sinensis						14	0		0
				transmorrisonensis						2	0		0
				x giganteus						1	163		13.6274
Poaceae	Panicoideae	Andropogoneae	Saccharum		119757	99.5	38	13.1579	5			1278		255.6
				hildebrandtii						1	185		15.4479
				officinarum						5	0		0
				perrieri						1	243		20.2911
				rufipilum						1	850		70.9771
				spontaneum						14	0		0
Poaceae	Panicoideae	Andropogoneae	Sorghum		119024	97.9	31	25.8065	8			1589		198.625
				arundicaceum						1	62		5.20903
				bicolor						10	0		0
				halepense						1	35		2.94058
				mekongense						2	46		3.86477
				propinquum						2	0		0
				sorghoides						1	672		56.4592
				timorense						2	388		32.5985
				versicolor						1	386		32.4304
Poaceae	Panicoideae	Andropogoneae	Tripidium		118584	99.8	3	100	4			197		49.25
				arundinaceum						4	1		0.0843284
				kanashiroi						1	68		5.73433
				procerum						1	65		5.48135
				ravennae						2	63		5.31269
Poaceae	Panicoideae	Andropogoneae	Tripsacum		118726	99.6	14	50	7			693		99
				andersonii						1	9		0.758048
				australe						1	257		21.6465
				cundinamarcae						1	46		3.87447
				dactyloides						4	8		0.67382
				laxum						1	237		19.9619
				peruvianum						1	61		5.13788
				pilosum						1	75		6.31707
				villosa						1	8		0.67382
Poaceae	Panicoideae	Andropogoneae	Zea		118587	99.2	41	12.1951	5			1218		243.6
				diploperennis						2	1		0.0843263
				luxurians						1	38		3.2044
				mays						12	747		62.9917
				nicaraguensis						1	250		21.0816
				perennis						1	182		15.3474
Poaceae	Panicoideae	Arundinelleae	Garnotia		117720	99.5	33	9.09091	3			1442		480.667
				stricta						1	1248		106.014
				tenella						1	150		12.7421
				thailandica						1	44		3.73768
Poaceae	Panicoideae	Paniceae	Digitaria		120178	95.7	267	1.49813	4			9043		2260.75
				californica						1	1095		91.1148
				exilis						1	5764		479.622
				glauca						1	667		55.501
				sanguinalis						1	1517		126.229
Poaceae	Panicoideae	Paniceae	Dichanthelium		117830	99.5	83	7.22892	6			1296		216
				acuminatum						2	211		17.9072
				boreale						2	89		7.55325
				commutatum						3	733		62.2083
				dichotomum						3	23		1.95196
				portoricense						2	142		12.0513
				ravenelii						2	98		8.31707
Poaceae	Panicoideae	Paniceae	Echinochloa		119994	99.3	35	22.8571	8			516		64.5
				colona						3	0		0
				crus-galli						5	0		0
				esculenta						1	1		0.0833375
				frumentacea						1	1		0.0833375
				haploclada						1	186		15.5008
				oryzicola						1	192		16.0008
				stagnina						1	134		11.1672
				ugandensis						1	2		0.166675
Poaceae	Panicoideae	Paniceae	Setaria		118414	97.7	138	2.17391	3			3072		1024
				geminata						1	1940		163.832
				italica						6	34		2.87128
				viridis						1	1098		92.7255
Poaceae	Panicoideae	Paniceae	Urochloa		118321	98.2	79	5.06329	4			4184		1046
				brizantha						1	189		15.9735
				decumbens						1	194		16.3961
				reptans						1	2898		244.927
				ruziziensis						1	903		76.3178
Poaceae	Panicoideae	Paniceae	Panicum		122388	95.3	370	2.7027	10			8239		823.9
				capillare						1	165		13.4817
				coloratum						1	938		76.6415
				hallii						1	398		32.5195
				incomtum						4	1344		109.815
				leptolomoides						1	433		35.3793
				lycopodioides						1	1599		130.65
				miliaceum						3	207		16.9134
				pygmaeum						1	1464		119.62
				sumatrense						1	935		76.3964
				virgatum						2	756		61.7708
Poaceae	Panicoideae	Paspaleae	Paspalum		133931	93.8	361	6.37119	23			7992		347.478
				atratum						1	517		38.602
				dilatatum						1	2		0.149331
				fimbriatum						1	797		59.5083
				floridanum						1	332		24.7889
				glaziovii						1	465		34.7194
				inaequivalve						1	444		33.1514
				ionanthum						1	1533		114.462
				juergensii						1	44		3.28527
				laeve						1	1151		85.9398
				lividum						1	154		11.4985
				malacophyllum						1	60		4.47992
				millegrana						1	565		42.1859
				minus						1	277		20.6823
				nicorae						1	1		0.0746653
				notatum						1	357		26.6555
				paniculatum						1	17		1.26931
				pauciciliatum						1	4		0.298661
				plicatulum						1	7		0.522657
				pubiflorum						1	78		5.82389
				setaceum						1	780		58.2389
				simplex						1	93		6.94387
				vaginatum						2	192		14.3357
				virgatum						1	122		9.10917
Poaceae	Panicoideae	Andropogoneae	Bothriochloa		116111	99.1	38	10.5263	4			2058		514.5
				alta						1	1028		88.536
				bladhii						1	543		46.7656
				decipens						1	270		23.2536
				ischaemum						1	217		18.689
Poaceae	Panicoideae	Andropogoneae	Chrysopogon		118872	98.6	48	10.4167	5			1548		309.6
				aciculatus						1	497		41.8097
				gryllus						1	310		26.0785
				orientalis						1	212		17.8343
				serrulatus						1	197		16.5724
				zizanioides						3	332		27.9292
Poaceae	Pooideae	Aristideae	Aristida		118159	96.8	303	3.30033	10			7411		741.1
				adscensionis						1	991		83.87
				behriana						1	129		10.9175
				congesta						1	569		48.1555
				diffusa						1	1267		107.228
				glaziovii						1	1323		111.968
				pruinosa						1	461		39.0152
				purpurea						1	717		60.6809
				rufescens						1	494		41.8081
				stipitata						1	613		51.8792
				ternipes						1	847		71.6831
Poaceae	Pooideae	Arundinelleae	Arundinella		118789	98.7	54	7.40741	4			396		99
				deppeana						1	119		10.0178
				hirta						1	147		12.3749
				hookeri						1	128		10.7754
				nepalensis						2	2		0.168366
Poaceae	Pooideae	Brachypodieae	Brachypodium		116787	99	24	20.8333	5			490		98
				distachyon						115	0		0
				hybridum						9	0		0
				pinnatum						1	130		11.1314
				stacei						1	3		0.256878
				sylvaticum						1	357		30.5685
Poaceae	Pooideae	Bromeae	Bromus		116871	96.9	172	1.74419	3			6773		2257.67
				catharticus						2	5870		502.263
				inermis						1	253		21.6478
				vulgaris						1	650		55.6169
Poaceae	Pooideae	Littledaleeae	Littledalea		119971	99.9	4	100	4			109		27.25
				alaica						1	3		0.25006
				przevalskyi						1	104		8.66876
				racemosa						1	1		0.0833535
				tibetica						1	1		0.0833535
Poaceae	Pooideae	Meliceae	Melica		114426	99.2	95	3.15789	3			1689		563
				mutica						1	671		58.6405
				scabrosa						1	325		28.4026
				subulata						1	693		60.5632
Poaceae	Panicoideae	Paspaleae	Axonopus		117069	99.3	86	3.48837	3			1481		493.667
				compressus						1	468		39.9764
				fissifolius						1	449		38.3534
				ramosus						1	564		48.1767
Poaceae	Pooideae	Poeae	Agrostis		118501	97.6	242	1.23967	3			6483		2161
				capillaris						1	5073		428.098
				gigantea						1	154		12.9957
				stolonifera						1	1256		105.991
Poaceae	Pooideae	Poeae	Avena		115220	99.5	25	100	27			443		16.4074
				abyssynica						1	0		0
				agadiriana						1	56		4.86027
				atlantica						2	0		0
				barbata						1	0		0
				brevis						2	0		0
				canariensis						1	116		10.0677
				chinensis						1	0		0
				clauda						1	3		0.260371
				damascena						1	19		1.64902
				eriantha						2	0		0
				fatua						1	2		0.173581
				hirtula						1	10		0.867905
				hispanica						1	1		0.0867905
				hybrida						1	4		0.347162
				insularis						1	42		3.6452
				longiglumis						2	49		4.25273
				lusitanica						1	125		10.8488
				maroccana						1	10		0.867905
				murphyi						2	2		0.173581
				nuda						2	2		0.173581
				occidentalis						1	1		0.0867905
				sativa						3	0		0
				sterilis						2	0		0
				strigosa						2	0		0
				vaviloviana						1	1		0.0867905
				ventricosa						2	0		0
				wiestii						2	0		0
Poaceae	Pooideae	Poeae	Festuca		116316	96.9	681	0.881057	6			4675		779.167
				alopecuros						1	1658		142.543
				altissima						1	615		52.8732
				brevipila						1	22		1.8914
				ovina						3	0		0
				pratensis						1	1629		140.05
				rubra						3	751		64.5655
Poaceae	Pooideae	Poeae	Lolium		115353	98.1	38	7.89474	3			1144		381.333
				arundinaceum						2	610		52.8812
				multiflorum						1	199		17.2514
				perenne						1	335		29.0413
Poaceae	Pooideae	Poeae	Phalaris		115040	99.2	19	15.7895	3			2015		671.667
				aquatica						1	721		62.6739
				arundinacea						3	398		34.5967
				coerulescens						1	896		77.886
Poaceae	Pooideae	Poeae	Alopecurus		115369	99	48	6.25	3			2169		723
				aequalis						1	203		17.5957
				arundinaceus						1	1731		150.04
				japonicus						1	235		20.3694
Poaceae	Pooideae	Poeae	Poa		117077	98.2	603	2.98507	18			4081		226.722
				alsodes						1	183		15.6307
				crymophila						2	1		0.0854139
				diaphora						1	1638		139.908
				elanata						1	22		1.87911
				malaca						1	16		1.36662
				megalothyrsa						1	6		0.512483
				nemoralis						1	87		7.43101
				orinosa						1	14		1.19579
				pagophila						1	4		0.341655
				palustris						1	460		39.2904
				paucifolia						1	65		5.5519
				poophagorum						1	30		2.56242
				pratensis						3	10		0.854139
				saltuensis						2	157		13.41
				sinoglauca						1	7		0.597897
				sphondylodes						1	4		0.341655
				trivialis						1	893		76.2746
				wolfii						1	484		41.3403
Poaceae	Pooideae	Stipeae	Nassella		116209	99.7	116	2.58621	3			466		155.333
				hyalina						2	51		4.38864
				neesiana						1	47		4.04444
				trichotoma						1	368		31.6671
Poaceae	Pooideae	Stipeae	Stipa		118671	99.7	260	11.9231	31			971		31.3226
				alaica						1	28		2.35946
				arabica						2	0		0
				austroaltaica						1	4		0.337066
				basiplumosa						1	56		4.71893
				borysthenica						1	0		0
				brevicallosa						1	11		0.926932
				breviflora						1	251		21.1509
				capillata						1	0		0
				caucasica						3	0		0
				ehrenbergiana						1	17		1.43253
				eriocaulis						1	32		2.69653
				glareosa						1	226		19.0442
				heptapotamica						4	0		0
				hohenackeriana						1	6		0.5056
				klimesii						1	30		2.528
				lessingiana						4	0		0
				lipskyi						3	0		0
				macroglossa						1	28		2.35946
				magnifica						1	33		2.7808
				narynica						1	0		0
				orientalis						1	14		1.17973
				ovczinnikovii						1	0		0
				penicillata						1	70		5.89866
				pennata						3	0		0
				przewalskyi						1	39		3.2864
				pulcherrima						1	2		0.168533
				purpurea						3	92		7.75253
				richteriana						7	1		0.0842666
				tianschanica						1	27		2.2752
				tzveleviana						1	4		0.337066
				zaleskii						1	0		0
Poaceae	Pooideae	Triticeae	Agropyron		114169	99.2	20	15	3			84		28
				cristatum						10	1		0.0875895
				desertorum						1	24		2.10215
				mongolicum						1	59		5.16778
Poaceae	Pooideae	Triticeae	Campeiostachys		119470	99.6	4	100	4			32		8
				dahurica						5	0		0
				kamoji						3	0		0
				nutans						5	13		1.08814
				purpuraristata						1	19		1.59036
Poaceae	Pooideae	Triticeae	Elymus		116238	93.2	232	9.05172	21			6665		317.381
				antiquus						1	3601		309.795
				atratus						1	60		5.16182
				breviaristatus						1	34		2.92503
				ciliaris						1	63		5.41991
				cognatus						2	0		0
				grandis						1	37		3.18312
				hystrix						1	77		6.62434
				libanoticus						2	0		0
				lolioides						1	7		0.602213
				longearistatus						1	17		1.46252
				magellanicus						1	1050		90.3319
				nodosus						1	37		3.18312
				repens						1	1581		136.014
				sibiricus						2	0		0
				sinosubmuticus						1	4		0.344122
				stipifolius						4	0		0
				submuticus						1	2		0.172061
				tangutorum						2	0		0
				tauri						5	0		0
				trachycaulus						2	0		0
				virginicus						1	95		8.17289
Poaceae	Pooideae	Triticeae	Eremopyrum		113256	98.9	4	100	4			214		53.5
				bonaepartis						5	0		0
				distans						1	7		0.618069
				orientale						1	1		0.0882955
				triticeum						4	206		18.1889
Poaceae	Pooideae	Triticeae	Hordeum		116234	98.9	43	18.6047	8			3140		392.5
				bogdanii						1	231		19.8737
				brevisubulatum						4	0		0
				bulbosum						1	369		31.7463
				jubatum						1	660		56.782
				marinum						1	310		26.6703
				murinum						1	937		80.6132
				pubiflorum						1	194		16.6905
				vulgare						27	439		37.7686
Poaceae	Pooideae	Triticeae	Kengyilia		116616	98.2	27	40.7407	11			3561		323.727
				alatavica						1	54		4.63058
				batalinii						1	72		6.17411
				grandiglumis						2	2		0.171503
				hirsuta						2	21		1.80078
				kokonorica						1	210		18.0078
				laxiflora						1	10		0.857515
				melanthera						2	3138		269.088
				mutica						1	4		0.343006
				rigidula						1	37		3.17281
				stenachyra						1	13		1.11477
				thoroldiana						1	0		0
Poaceae	Pooideae	Triticeae	Leymus		116750	98.4	68	14.7059	10			2290		229
				arenarius						1	56		4.79657
				chinensis						2	56		4.79657
				coreanus						1	184		15.7602
				duthiei						1	290		24.8394
				komarovii						1	921		78.8865
				multicaulis						1	0		0
				paboanus						1	342		29.2934
				racemosus						1	146		12.5054
				secalinus						1	0		0
				triticoides						1	295		25.2677
Poaceae	Pooideae	Triticeae	Pseudoroegneria		115274	97.1	15	20	3			394		131.333
				gracillima						1	244		21.167
				spicata						3	65		5.63874
				strigosa						1	85		7.37374
Poaceae	Pooideae	Triticeae	Secale		115292	98.2	9	33.3333	3			0		0
				cereale						7	0		0
				strictum						3	0		0
				sylvestre						2	0		0
Poaceae	Pooideae	Triticeae	Aegilops		136053	89.5	26	84.6154	22			93		4.22727
				bicornis						5	0		0
				biuncialis						4	0		0
				columnaris						2	0		0
				comosa						5	13		0.95551
				crassa						3	0		0
				cylindrica						5	0		0
				geniculata						4	1		0.0735008
				juvenalis						2	0		0
				kotschyi						2	0		0
				longissima						7	0		0
				markgrafii						5	0		0
				neglecta						4	0		0
				peregrina						1	7		0.514505
				searsii						7	7		0.514505
				sharonensis						3	0		0
				speltoides						11	45		3.30753
				tauschii						33	0		0
				triuncialis						2	0		0
				umbellulata						5	0		0
				uniaristata (gracilis)						3	10		0.735008
				ventricosa						2	10		0.735008
Poaceae	Pooideae	Triticeae	Thinopyrum		115197	99.2	16	37.5	6			130		21.6667
				bessarabicum						2	0		0
				distichum						1	96		8.33355
				elongatum						2	0		0
				intermedium						1	32		2.77785
				obtusiflorum						1	2		0.173616
				pycnanthum						2	0		0
Poaceae	Pooideae	Triticeae	Triticum		120263	99.2	21	52.381	11			2		0.181818
				aestivum						24	0		0
				carthlicum						2	2		0.166302
				compactum						2	0		0
				macha						6	0		0
				monococcum						5	0		0
				spelta						3	0		0
				sphaerococcum						2	0		0
				timopheevii						8	0		0
				turgidum						13	0		0
				urartu						4	0		0
				zkukovskyi						2	0		0
Typhaceae	Typhoideae		Sparganium		136558	98.4	26	34.6154	9			3594		399.333
				acaule						1	273		19.9915
				angustifolium						1	57		4.17405
				eurycarpum						3	0		0
				fallax						2	450		32.953
				glomeratum						1	1401		102.594
				japonicum						1	258		18.8931
				natans						1	697		51.0406
				stoloniferum						3	0		0
				subglobosum						1	458		33.5389
Genus names given in red indicate taxa where at least one species had no MDCs
