# Supplementary material for: The low level of plastome differentiation observed in some lineages of Poales hinders molecular species identification
Source: Front Plant Sci. 2023 Dec 8;14:1275377. doi: 10.3389/fpls.2023.1275377 (PMC10739336; doi:10.3389/fpls.2023.1275377)
Supplement: Supplementary file 4 [file Table_3.xlsx]

## Sheet: Arkusz1
Supplementary Material
The low level of plastome differentiation observed within feather grasses (Stipa L.) is no exception in Poales
Katarzyna Krawczyk*, Łukasz Paukszto, Mateusz Maździarz, Jakub Sawicki
* Correspondence: Katarzyna Krawczyk: katarzyna.krawczyk@uwm.edu.pl
Table S3 MDCs by mutation type.
Family	Subfamily	Tribe	Genus	Species	MDCs in substitution type	MDCs in idel or mixed type		MDCs from long indels and long mixed mutations	MDCs from single substitutions	MDCs from single deletions	MDCs from single insertions	MDCs from single mixed variations	Number of multiple substitutions	Multiple substitution length	Number of multi deletions	Number of multi insertions	Number of multi mixed variations
Bromeliaceae	Puyoideae		Puya
				ferruginea	65	107	42	95	57	2	10	0	4	8	7	2	0
				goudotiana	2	4	2	4	2	0	0	0	0	0	0	1	0
				hamata	73	39	-34	33	69	4	1	1	1	4	1	5	0
				hutchisonii	1	8	7	3	1	0	4	1	0	0	0	1	0
				macropoda	0	0	0	0	0	0	0	0	0	0	0	0	0
				macrura	1	0	-1	0	1	0	0	0	0	0	0	0	0
				mirabilis	113	297	184	277	107	8	9	3	3	6	10	13	1
				nitida	112	93	-19	76	106	5	9	3	2	6	2	5	0
				raimondii	38	32	-6	26	38	5	0	1	0	0	0	3	0
				santosii	1	0	-1	0	1	0	0	0	0	0	0	0	0
Bromeliaceae	Tillandsioideae	Tillandsieae	Tillandsia				0
				espinosae	272	356	84	326	250	8	7	15	7	22	16	12	1
				landbeckii	1	8	7		1	0	6	2	0	0	0	6	0
				malzinei	352	621	269	587	329	17	7	10	7	23	21	16	2
				marconae	2	13	11	8	2	0	0	5	0	0	2	0	0
				purpurea	182	746	564	724	176	7	6	9	3	6	14	8	3
				usneoides	39	5	-34	3	31	0	1	1	1	8	0	1	0
Cyperaceae	Cyperoideae	Cariceae	Carex				0
				agglomerata	2688	5585	2897	5203	1648	52	26	304	337	1040	160	116	171
				alatauensis	540	2543	2003	2359	509	26	20	138	12	31	74	27	26
				capillifolia	63	4536	4473	4510	60	3	5	18	1	3	5	5	4
				gibba	302	429	127	352	282	11	11	55	5	20	17	6	3
				kokanica	296	614	318	485	285	6	15	108	5	11	17	24	13
				laevissima	189	267	78	221	183	3	4	39	3	6	9	6	7
				microglochin	88	1449	1361	1420	55	4	4	21	2	33	12	14	0
				myosuroides	59	1948	1889	1922	59	6	3	17	0	0	5	13	2
				neurocarpa	236	1527	1291	1470	230	5	8	44	3	6	27	12	7
				sargentiana	46	119	73	107	40	2	4	6	3	6	5	5	0
				siderosticta	1223	7449	6226	7109	1027	24	39	277	74	196	62	105	73
Cyperaceae	Cyperoideae	Cyperae	Cyperus				0
				aromaticus	274	787	513	733	255	11	9	34	9	19	25	49	3
				difformis	1531	4730	3199	4629	1352	31	27	43	66	179	154	96	9
				esculentus	111	186	75	167	104	7	6	6	3	7	7	15	2
				exaltatus	11	411	400	403	7	0	2	6	1	4	1	2	0
				glomeratus	89	149	60	124	87	3	9	13	1	2	5	12	2
				iria	84	4456	4372	4439	23	2	3	12	23	61	13	9	4
				rotundus	43	49	6	41	40	1	0	7	1	3	3	4	1
Eriocaulaceae	Eriocaulaceae		Eriocaulon				0
				buergerianum	3712	4299	587	4078	2843	41	44	136	290	869	165	203	46
				decemflorum	2210	1672	-538	1398	1959	25	24	225	111	251	71	77	44
				henryanum	68	148	80	126	68	6	5	11	0	0	1	3	2
				nepalense	62	114	52	97	60	1	3	13	1	2	3	4	5
Poaceae	Aristidoideae	Aristideae	Sartidia				0
				dewinteri	174	572	398	547	166	7	12	6	2	8	8	12	0
				isaloensis	197	237	40	208	193	20	7	2	2	4	19	16	0
				perrieri	201	220	19	193	186	6	15	6	5	15	17	10	0
Poaceae	Arundinoideae	Arundineae	Arundo				0
				donax	40	147	107	124	30	4	10	9	3	10	3	11	1
				formosana	1815	3266	1451	3195	1593	26	39	6	77	222	110	90	3
				plinii	74	344	270	324	67	5	7	8	2	7	2	10	3
Poaceae	Bambusoideae	Arundinarieae	Ampelocalamus				0
					96	119	23	99	92	5	3	12	2	4	5	10	0
				breviligulatus	12	228	216	223	12	3	1	1	0	0	3	6	0
				calcareus	385	672	287	647	327	8	4	13	17	58	18	35	2
				hirsutissimus	23	47	24	44	23	0	1	2	0	0	1	7	0
				luodianensis	42	21	-21	18	37	0	1	2	1	5	0	3	0
				melicoideus	4	1	-3	0	1	0	1	0	1	3	0	0	0
				mianningensis	96	239	143	228	84	1	2	8	5	12	9	4	2
				microphyllus	25	116	91	113	25	0	1	2	0	0	1	0	0
				naibunensis	89	170	81	154	84	2	1	13	2	5	2	10	6
				patellaris	63	55	-8	46	57	0	5	4	3	6	2	4	0
				saxatilis	0	1	1	0	0	1	0	0	0	0	0	0	0
				scandens	0	11	11	10	0	0	1	0	0	0	1	0	0
				youngshanensis	21	35	14	31	21	0	1	3	0	0	2	1	0
Poaceae	Bambusoideae	Arundinarieae	Arundinaria
				appalachiana	8	9	1	2	8	0	2	5	0	0	0	0	1
				fargesii	101	212	111	197	88	3	6	6	3	13	6	18	1
				gigantea	209	707	498	683	162	6	14	4	18	47	7	9	2
				humbertii	209	974	765	936	203	17	8	13	3	6	12	36	1
				tecta	52	88	36	85	26	0	3	0	8	26	4	4	0
Poaceae	Bambusoideae	Arundinarieae	Chimonobambusa				0
				angustifolia	23	40	17	36	21	0	4	0	1	2	1	2	0
				hejiangensis	60	645	585	636	24	5	2	2	9	36	6	1	0
				hirtinoda	19	10	-9	5	19	4	0	1	0	0	1	1	0
				purpurea	24	6	-18	4	20	1	0	1	2	4	1	0	0
				sichuanensis	17	41	24	36	15	1	4	0	1	2	3	3	0
				tumidissinoda	4	90	86	86	4	2	1	1	0	0	1	1	0
				utilis	37	84	47	73	35	3	6	2	1	2	2	2	0
Poaceae	Bambusoideae	Arundinarieae	Fargesia				0
				albocerea	26	36	10	31	26	1	1	3	0	0	0	3	0
				canaliculata	10	41	31	34	10	1	1	5	0	0	0	2	1
				communis	9	7	-2	5	9	0	1	1	0	0	0	1	0
				daminiu	226	286	60	237	216	12	7	30	4	10	11	18	5
				decurvata	12	17	5	15	12	0	1	1	0	0	0	2	0
				denudata	0	12	12	12	0	0	0	0	0	0	1	0	0
				edulis	23	46	23	38	23	1	2	5	0	0	3	2	1
				fungosa	12	13	1	4	12	1	1	7	0	0	1	0	0
				funiushanensis	10	2	-8	0	10	1	0	1	0	0	0	0	0
				grossa	19	61	42	56	19	2	1	2	0	0	2	3	0
				hygrophila	5	11	6	10	5	0	1	0	0	0	0	2	0
				nitida	0	0	0	0	0	0	0	0	0	0	0	0	0
				qinlingensis	0	12	12	11	0	0	1	0	0	0	0	1	0
				setosa	7	42	35	37	7	2	0	3	0	0	0	1	0
				spathacea	9	69	60	61	9	1	2	5	0	0	2	2	4
				stenoclada	13	57	44	56	7	0	1	0	1	6	1	2	0
				yunnanensis	8	24	16	22	8	1	0	1	0	0	1	3	0
Poaceae	Bambusoideae	Arundinarieae	Indocalamus				0
				longiauritus	116	283	167	262	100	9	11	1	6	16	12	15	0
				sinicus	179	271	92	241	155	12	15	3	6	24	9	15	0
				wilsonii	300	518	218	489	238	16	11	2	12	62	13	41	0
Poaceae	Bambusoideae	Arundinarieae	Indosasa				0
				gigantea	154	63	-91	57	24	3	3	0	2	130	0	3	0
				hispida	14	32	18	28	6	1	3	0	1	8	0	2	0
				shibataeoides	16	49	33	44	16	3	2	0	0	0	0	4	0
				sinica	127	0	-127	0	0	0	0	0	1	127	0	0	0
Poaceae	Bambusoideae	Arundinarieae	Oldeania				0
				alpina	197	612	415	589	173	6	11	6	6	24	21	17	0
				humbertii	84	172	88	160	76	3	3	6	3	8	4	8	1
				ibityensis	66	405	339	392	66	6	4	3	0	0	3	15	0
				itremoensis	80	506	426	490	70	8	4	4	3	10	5	13	1
				madagascarensis	74	126	52	105	63	5	6	10	3	11	0	12	1
Poaceae	Bambusoideae	Arundinarieae	Phyllostachys				0
				angusta	0	0	0	0	0	0	0	0	0	0	0	0	0
				aurea	0	5	5	4	0	1	0	0	0	0	0	1	0
				edulis	0	0	0	0	0	0	0	0	0	0	0	0	0
				glauca	0	0	0	0	0	0	0	0	0	0	0	0	0
				heteroclada	0	0	0	0	0	0	0	0	0	0	0	0	0
				nidularia	0	0	0	0	0	0	0	0	0	0	0	0	0
				nigra	0	73	73	73	0	0	0	0	0	0	0	1	0
				propinqua	28	11	-17	0	28	4	7	0	0	0	0	0	0
				reticulata	0	0	0	0	0	0	0	0	0	0	0	0	0
				sulphurea	8	42	34	39	6	2	0	1	1	2	1	5	0
Poaceae	Bambusoideae	Arundinarieae	Pseudosasa				0
				cantorii	77	98	21	63	61	11	7	17	3	16	3	6	2
				japonica	143	1512	1369	1492	110	7	11	2	11	33	20	38	1
				usawai	208	181	-27	142	186	9	14	16	8	22	10	16	1
Poaceae	Bambusoideae	Arundinarieae	Yushania				0
				brevipaniculata	29	121	92	114	29	4	3	0	0	0	4	6	0
				confusa	19	13	-6	12	10	1	0	0	3	9	0	4	0
				glandulosa	12	32	20	27	10	1	4	0	1	2	1	2	0
				levigata	20	29	9	21	14	4	4	0	1	6	0	2	0
				niitakayamensis	31	31	0	20	27	5	6	0	2	4	1	3	0
				violascens	29	28	-1	22	23	3	2	1	1	6	1	2	0
Poaceae	Bambusoideae	Bambuseae	Bambusa				0
				albolineata	22	29	7	24	22	2	3	0	0	0	1	1	0
				arnhemica	11	145	134	141	11	1	2	1	0	0	6	1	0
				bambos	90	204	114	184	66	5	5	10	6	24	2	7	4
				basihirsuta	0	0	0	0	0	0	0	0	0	0	0	0	0
				beecheyana	8	20	12	19	8	0	1	0	0	0	0	3	0
				bicicatricata	13	42	29	39	13	1	1	1	0	0	1	2	0
				boniopsis	8	18	10	17	8	0	1	0	0	0	1	0	0
				contracta	3	17	14	17	3	0	0	0	0	0	0	1	0
				cornigera	2	1	-1	0	2	0	1	0	0	0	0	0	0
				emeiensis	17	39	22	31	17	1	3	4	0	0	0	3	1
				flexuosa	9	0	-9	0	9	0	0	0	0	0	0	0	0
				intermedia	15	11	-4	6	8	2	3	0	2	7	0	1	0
				lapidea	1	1	0	0	1	1	0	0	0	0	0	0	0
				multiplex	20	2	-18	0	13	0	0	2	1	7	0	0	0
				odashimae	14	2	-12	0	14	1	1	0	0	0	0	0	0
				oldhamii	162	131	-31	90	122	24	15	2	16	40	6	2	0
				oliveriana	17	94	77	86	17	3	3	2	0	0	2	3	1
				pervariabilis	2	0	-2	0	2	0	0	0	0	0	0	0	0
				rigida	0	9	9	4	0	0	0	5	0	0	0	0	1
				rutila	3	30	27	28	3	1	1	0	0	0	2	0	0
				sinospinosa	2	25	23	22	2	2	1	0	0	0	0	1	0
				stenoaurita	2	0	-2	0	2	0	0	0	0	0	0	0	0
				teres	0	0	0	0	0	0	0	0	0	0	0	0	0
				tulda	0	0	0	0	0	0	0	0	0	0	0	0	0
				variostriata	38	248	210	242	38	2	3	1	0	0	0	3	0
				ventricosa	1	0	-1	0	1	0	0	0	0	0	0	0	0
				vulgaris	2	0	-2	0	2	0	0	0	0	0	0	0	0
Poaceae	Bambusoideae	Bambuseae	Chusquea				0
				circinata	64	150	86	140	58	0	5	5	1	6	8	3	0
				culeou	170	371	201	335	156	11	8	17	4	14	7	13	0
				liebmannii	31	90	59	77	31	3	5	5	0	0	2	2	0
				spectabilis	1745	3461	1716	3373	1506	33	39	16	95	239	90	87	5
Poaceae	Bambusoideae	Bambuseae	Dendrocalamus				0
				bambusoides	0	22	22	21	0	0	1	0	0	0	0	1	0
				barbatus	0	0	0	0	0	0	0	0	0	0	0	0	0
				birmanicus	68	98	30	85	66	5	5	3	1	2	3	6	0
				brandisii	1	0	-1	0	1	0	0	0	0	0	0	0	0
				farinosus	0	0	0	0	0	0	0	0	0	0	0	0	0
				fugongensis	16	4	-12	2	8	0	2	0	1	8	1	0	0
				giganteus	8	2	-6	2	8	0	0	0	0	0	0	1	0
				hamiltonii	15	55	40	53	12	1	1	0	1	3	3	0	0
				latiflorus	0	0	0	0	0	0	0	0	0	0	0	0	0
				membranaceus	14	80	66	79	14	0	0	1	0	0	1	2	0
				minor	0	0	0	0	0	0	0	0	0	0	0	0	0
				ovatus	0	0	0	0	0	0	0	0	0	0	0	0	0
				pachystachyus	1	0	-1	0	1	0	0	0	0	0	0	0	0
				pulverulentus	4	10	6	6	4	3	0	1	0	0	0	1	0
				sapidus	45	61	16	57	32	1	1	2	3	13	0	4	0
				semiscandens	21	1	-20	0	19	1	0	0	1	2	0	0	0
				sikkimensis	2	0	-2	0	2	0	0	0	0	0	0	0	0
				sinicus	0	0	0	0	0	0	0	0	0	0	0	0	0
				strictus	137	61	-76	43	123	4	12	2	5	14	7	4	0
				yunnanicus	0	0	0	0	0	0	0	0	0	0	0	0	0
Poaceae	Bambusoideae	Bambuseae	Gigantochloa				0
				albociliata	0	0	0	0	0	0	0	0	0	0	0	0	0
				atroviolacea	172	208	36	179	147	14	14	1	5	25	7	13	0
				glabrata	0	0	0	0	0	0	0	0	0	0	0	0	0
				nigrociliata	1	1	0	0	1	0	1	0	0	0	0	0	0
				parviflora	1	0	-1	0	1	0	0	0	0	0	0	0	0
				verticillata	5	27	22	27	5	0	0	0	0	0	0	3	0
Poaceae	Bambusoideae	Bambuseae	Guadua				0
				angustifolia	54	79	25	62	49	12	5	0	2	5	4	3	0
				chacoensis	20	87	67	80	20	4	3	0	0	0	1	4	0
				weberbaueri	42	137	95	132	38	5	0	0	2	4	6	11	0
Poaceae	Chloridoideae	Cynodonteae	Aeluropus				0
				lagopoides	183	80	-103	66	180	6	6	2	1	3	2	6	0
				littoralis	131	62	-69	45	115	10	3	4	4	16	6	4	0
				sinensis	307	395	88	377	285	8	9	1	8	22	16	28	0
Poaceae	Chloridoideae	Cynodonteae	Chloris				0
				barbata	153	348	195	293	147	10	17	28	3	6	9	16	6
				truncata	81	336	255	302	79	5	6	23	1	2	11	15	3
				virgata	9	85	76	80	5	4	1	0	1	4	8	0	0
Poaceae	Chloridoideae	Cynodonteae	Cleistogenes				0
				caespitosa	0	2	2	0	0	0	0	2	0	0	0	0	0
				chinensis	0	22	22	20	0	1	1	0	0	0	0	1	0
				festucacea	1	2	1	0	1	1	1	0	0	0	0	0	0
				gracilis	10	11	1	6	10	2	3	0	0	0	0	1	0
				hackelii	0	0	0	0	0	0	0	0	0	0	0	0	0
				hancei	6	6	0	0	6	3	3	0	0	0	0	0	0
				polyphylla	2	9	7	7	2	1	1	0	0	0	0	2	0
				songorica	39	83	44	73	39	2	7	1	0	0	4	6	0
				squarrosa	80	157	77	141	75	5	9	2	2	5	7	4	0
Poaceae	Chloridoideae	Cynodonteae	Orinus				0
				intermedius	9	3878	3869	3825	9	5	3	45	0	0	9	9	39
				kokonoricus	11	582	571	576	3	3	0	3	2	8	11	8	3
				thoroldii	31	943	912	873	17	3	6	61	3	14	10	13	44
Poaceae	Chloridoideae	Cynodonteae	Triodia				0
				basedowii	13	11	-2	5	13	3	1	2	0	0	0	2	0
				chichesterensis	18	59	41	49	18	5	2	3	0	0	3	4	0
				concinna	109	114	5	99	105	6	1	8	2	4	6	9	2
				glabra	84	94	10	85	81	6	1	2	1	3	6	5	0
				lanigera	21	100	79	93	21	1	4	2	0	0	2	6	1
				longiceps	148	412	264	391	126	11	4	6	6	22	14	11	0
				mallota	31	56	25	48	29	5	0	3	1	2	6	3	0
				plurinervata	165	420	255	397	163	4	6	13	1	2	13	10	2
				rigidissima	138	385	247	365	124	7	0	13	5	14	7	13	1
				schinzii	192	149	-43	114	182	14	8	13	4	10	6	12	1
				scintillans	18	64	46	57	14	4	0	3	2	4	0	3	0
				stipoides	255	1013	758	971	248	20	14	8	3	7	20	10	0
				tomentosa	172	373	201	338	164	9	6	20	3	8	9	17	3
				vanleeuwenii	44	83	39	73	42	4	5	1	1	2	4	7	0
				wiseana	135	172	37	144	135	12	4	12	0	0	8	7	0
Poaceae	Chloridoideae	Eragrostideae	Enneapogon				0
				caerulescens	132	491	359	463	118	8	8	12	5	14	10	17	3
				desvauxii	649	2760	2111	2711	588	21	15	13	25	61	40	45	0
				oblongus	125	253	128	215	111	13	7	18	4	14	20	8	0
Poaceae	Chloridoideae	Eragrostideae	Eragrostis				0
				atrovirens	257	573	316	506	248	17	9	41	4	9	14	33	5
				autumnalis	30	365	335	353	26	1	2	9	2	4	15	2	1
				brownii	2	12	10	10	2	0	0	2	0	0	0	2	2
				cilianensis	212	300	88	241	202	5	7	47	4	10	17	16	0
				cylindrica	5	9	4	7	5	0	1	1	0	0	0	2	0
				ferruginea	284	646	362	596	268	8	6	36	7	16	24	16	1
				fractus	334	708	374	628	308	9	9	62	9	26	19	25	7
				japonica	84	228	144	200	82	5	7	16	1	2	5	16	1
				minor	129	296	167	258	129	9	3	26	0	0	4	13	0
				nevinii	10	3	-7	0	10	0	2	1	0	0	0	0	0
				nigra	73	233	160	203	73	2	4	24	0	0	9	10	3
				perennans	11	22	11	20	11	0	0	2	0	0	1	2	0
				pilosa	0	0	0	0	0	0	0	0	0	0	0	0	0
				rufinerva	3	8	5	7	3	0	1	0	0	0	1	0	0
				setifolia	426	842	416	743	400	17	9	73	9	26	30	24	2
				tef	24	54	30	45	22	5	2	2	1	2	1	1	0
				tenella	480	489	9	388	468	19	11	71	6	12	12	28	8
				tenellula	79	1887	1808	1861	77	6	2	18	1	2	20	17	2
				unioloides	1	8	7	5	1	0	0	3	0	0	0	1	0
Poaceae	Chloridoideae	Zoysieae	Sporobolus				0
				alterniflorus	120	133	13	114	101	6	10	3	6	19	9	14	0
				helvolus	749	376	-373	291	691	54	11	20	25	58	30	26	5
				heterolepis	793	1458	665	1391	720	29	22	16	29	73	38	41	3
				maritimus	126	149	23	134	117	6	5	4	3	9	8	6	4
				michauxianus	126	216	90	182	120	3	19	12	3	6	8	15	2
Poaceae	Chloridoideae	Zoysieae	Zoysia				0
				japonica	0	0	0	0	0	0	0	0	0	0	0	0	0
				macrantha	18	43	25	35	15	2	5	1	1	3	4	1	0
				macrostachya	18	43	25	30	16	4	8	1	1	2	1	5	0
				matrella	0	1	1	0	0	0	1	0	0	0	0	0	0
				sinica	3	0	-3	0	3	0	0	0	0	0	0	0	0
				tenuifolia	0	6	6	0	0	1	5	0	0	0	0	0	0
Poaceae	Panicoideae	incertae sedis	Alloeochaete				0
				namuliensis	130	464	334	441	124	8	7	8	3	6	10	23	1
				oreogena	406	2309	1903	2286	377	13	5	5	11	29	28	29	2
				uluguruensis	189	441	252	415	164	7	9	10	7	25	10	31	1
Poaceae	Danthonioideae	Danthonieae	Danthonia				0
				californica	124	272	148	249	114	7	14	2	3	10	1	15	0
				decubens	97	334	237	313	90	12	9	0	3	7	9	7	0
				spicata	177	243	66	218	163	15	8	2	5	14	11	16	0
Poaceae	Micrairoideae	Eriachneae	Eriachne				0
				agrostidea	179	339	160	317	161	3	3	16	1	18	13	17	3
				aristidea	0	0	0	0	0	0	0	0	0	0	0	0	0
				armittii	4	9	5	9	4	0	0	0	0	0	1	0	0
				avenacea	15	35	20	32	15	0	2	1	0	0	3	2	0
				axillaris	201	192	-9	165	195	1	5	21	3	6	7	14	2
				basedowii	57	154	97	138	53	6	0	10	2	4	6	3	0
				burkittii	205	256	51	230	197	4	3	19	4	8	21	9	2
				ciliata	0	0	0	0	0	0	0	0	0	0	0	0	0
				compacta	699	1196	497	1115	638	13	8	60	25	61	33	57	17
				glauca	1	0	-1	0	1	0	0	0	0	0	0	0	0
				major	8	2	-6	0	8	1	0	1	0	0	0	0	0
				melicacea	41	54	13	49	41	1	2	2	0	0	2	4	0
				mucronata	23	45	22	33	23	2	1	9	0	0	0	4	2
				nodosa	18	51	33	49	18	1	0	1	0	0	2	2	0
				obtusa	41	84	43	72	39	3	3	6	1	2	6	2	0
				pallescens	99	169	70	144	99	5	5	15	0	0	12	8	2
				pauciflora	37	110	73	105	37	2	0	3	0	0	4	2	1
				schultziana	0	0	0	0	0	0	0	0	0	0	0	0	0
				semiciliata	19	94	75	90	19	2	1	1	0	0	1	5	0
				stipacea	0	0	0	0	0	0	0	0	0	0	0	0	0
				sulcata	35	61	26	57	35	0	1	3	0	0	6	1	0
				tenuiculmis	231	533	302	477	224	23	3	30	3	7	17	19	5
				triodioides	0	0	0	0	0	0	0	0	0	0	0	0	0
				triseta	133	258	125	233	133	8	4	13	0	0	15	0	0
Poaceae	Oryzoideae	Ehrharteae	Ehrharta				0
				bulbosa	434	318	-116	229	421	15	22	52	5	13	9	17	6
				erecta	149	85	-64	70	143	6	4	5	2	6	4	3	0
				longifolia	402	682	280	613	381	16	14	39	8	21	22	22	3
Poaceae	Oryzoideae	Oryzeae	Leersia				0
				japonica	98	136	38	108	89	5	11	12	3	9	2	2	2
				perrieri	113	76	-37	57	102	8	5	6	3	11	5	1	0
				tisserantii	1388	730	-658	582	1284	36	45	67	48	104	40	56	4
Poaceae	Oryzoideae	Oryzeae	Oryza				0
				alta	0	0	0	0	0	0	0	0	0	0	0	0	0
				australiensis	0	0	0	0	0	0	0	0	0	0	0	0	0
				barthii	0	0	0	0	0	0	0	0	0	0	0	0	0
				brachyantha	744	1447	703	1297	597	31	19	100	34	147	67	40	11
				coarctata	5	2	-3	0	5	0	0	2	0	0	0	0	0
				eichingeri	0	1	1	0	0	0	0	1	0	0	0	0	0
				glaberrima	0	0	0	0	0	0	0	0	0	0	0	0	0
				glumipatula	0	0	0	0	0	0	0	0	0	0	0	0	0
				grandiglumis	0	0	0	0	0	0	0	0	0	0	0	0	0
				latifolia	29	60	31	48	27	2	3	7	1	2	1	3	1
				longiglumis	42	41	-1	31	40	2	3	5	1	2	2	3	0
				longistaminata	0	0	0	0	0	0	0	0	0	0	0	0	0
				malampuzhaensis	8	64	56	54	8	1	3	6	0	0	0	1	1
				meridionalis	0	0	0	0	0	0	0	0	0	0	0	0	0
				meyeriana	10	13	3	4	10	1	3	5	0	0	0	1	0
				minuta	13	2	-11	0	13	0	1	1	0	0	0	0	0
				neocaledonica	52	56	4	41	48	2	3	10	2	4	2	2	1
				nivara	0	0	0	0	0	0	0	0	0	0	0	0	0
				officinalis	4	1	-3	0	4	0	0	1	0	0	0	0	0
				punctata	0	0	0	0	0	0	0	0	0	0	0	0	0
				rhizomatis	30	23	-7	10	28	0	1	12	1	2	0	2	0
				ridleyi	26	26	0	17	26	2	1	6	0	0	0	3	0
				rufipogon	0	0	0	0	0	0	0	0	0	0	0	0	0
				sativa	0	0	0	0	0	0	0	0	0	0	0	0	0
				schlechteri	95	366	271	321	93	4	3	38	1	2	19	8	6
Poaceae	Panicoideae	Andropogoneae	Andropogon				0
				abyssinicus	63	281	218	256	63	4	2	19	0	0	9	18	0
				aequatoriensis	7	48	41	44	7	2	0	2	0	0	3	1	0
				appendiculatus	21	89	68	80	21	1	1	7	0	0	0	5	1
				ascinodis	7	43	36	39	7	1	0	3	0	0	3	1	1
				brachystachyus	0	20	20	18	0	0	0	2	0	0	0	0	2
				brazzae	0	0	0	0	0	0	0	0	0	0	0	0	0
				burmanicus	479	709	230	538	459	13	7	151	7	20	24	24	12
				canaliculatus	87	411	324	382	81	4	4	21	3	6	11	21	6
				chinensis	5	929	924	924	5	1	0	4	0	0	1	1	2
				chrysostacyus	177	109	-68	89	68	1	0	19	5	109	3	12	1
				crossotos	159	443	284	384	151	8	7	44	4	8	21	20	9
				distachyos	14	103	89	93	14	1	1	8	0	0	2	7	0
				eucomus	54	262	208	227	54	2	3	30	0	0	5	15	3
				fastigiatus	149	486	337	420	142	14	12	40	3	7	30	20	7
				floridanus	11	189	178	181	8	1	1	6	1	3	2	2	1
				gayanus	73	222	149	193	69	6	1	22	2	4	15	12	2
				gerardi	0	0	0	0	0	0	0	0	0	0	0	0	0
				glaucescens	5	1	-4	0	5	0	1	0	0	0	0	0	0
				gracilis	138	395	257	347	124	4	3	41	4	14	15	31	4
				greenwayi	0	1	1	0	0	0	1	0	0	0	0	0	0
				gyrans	7	32	25	28	7	0	0	4	0	0	0	2	0
				hallii	13	83	70	79	13	1	1	2	0	0	1	4	0
				heterantherus	134	300	166	253	134	8	4	35	0	0	15	15	2
				huillensis	7	444	437	437	7	0	2	5	0	0	3	3	1
				ingratus	11	58	47	51	11	0	1	6	0	0	0	2	1
				insolitus	1	0	-1	0	1	0	0	0	0	0	0	0	0
				ivorensis	166	1109	943	1062	135	7	4	36	6	31	27	42	9
				laxatus	0	0	0	0	0	0	0	0	0	0	0	0	0
				leprodes	8	20	12	7	8	0	3	10	0	0	1	0	1
				liebmannii	14	39	25	32	12	0	0	7	1	2	0	1	1
				ligulatus	8	55	47	53	8	0	2	0	0	0	1	5	0
				mannii	1	1	0	0	1	0	0	1	0	0	0	0	0
				mohrii	0	625	625	622	0	0	2	1	0	0	0	1	0
				munroi	45	169	124	133	42	7	4	25	1	3	6	9	0
				pusillus	47	241	194	222	47	1	3	15	0	0	11	9	4
				reedii	24	55	31	37	24	2	1	15	0	0	0	2	0
				schirensis	0	0	0	0	0	0	0	0	0	0	0	0	0
				selloanus	19	191	172	180	19	0	1	10	0	0	1	9	2
				urbanianus	11	14	3	6	11	0	2	6	0	0	0	1	0
				virgatus	85	217	132	181	76	2	4	30	4	9	7	11	3
				virginicus	96	1003	907	997	80	0	2	4	7	16	5	6	0
Poaceae	Panicoideae	Andropogoneae	Hyparrhenia				0
				anemopaegma	45	214	169	208	43	0	1	5	1	2	6	8	2
				bagirmica	37	86	49	77	37	3	1	5	0	0	2	5	0
				dichroa	0	42	42	42	0	0	0	0	0	0	0	1	0
				diplandra	15	152	137	145	15	3	2	2	0	0	7	2	0
				figariana	70	754	684	742	70	1	5	6	0	0	18	15	1
				hirta	46	127	81	113	44	5	2	7	1	2	0	10	0
				mobukensis	75	127	52	114	75	2	3	8	0	0	2	10	2
				newtonii	124	616	492	596	120	5	4	11	2	4	15	21	0
				papillipes	221	360	139	314	177	15	3	28	9	44	17	11	2
				rudis	69	113	44	102	66	3	2	6	1	3	4	7	1
				rufa	0	0	0	0	0	0	0	0	0	0	0	0	0
				subplumosa	139	284	145	255	125	10	8	11	6	14	13	11	2
				umbrosa	27	53	26	44	27	0	5	4	0	0	2	3	0
				variabilis	16	43	27	40	16	0	0	3	0	0	2	3	0
				violascens	422	1663	1241	1599	362	22	18	24	18	60	45	52	2
Poaceae	Panicoideae	Andropogoneae	Schizachyrium				0
				brevifolium	161	295	134	266	132	6	5	18	4	29	11	14	1
				cirratum	34	17	-17	13	34	0	1	3	0	0	2	1	0
				claudopus	176	522	346	496	100	7	4	15	5	76	16	18	7
				cubense	13	110	97	103	11	2	2	3	1	2	5	1	0
				delavayi	194	330	136	288	188	5	5	32	3	6	12	19	1
				djalonicum	200	287	87	247	182	6	11	23	7	18	14	24	6
				exile	52	205	153	187	50	2	4	12	1	2	9	16	2
				imberbe	13	52	39	46	13	1	0	5	0	0	1	5	0
				lomaense	302	745	443	692	283	12	6	35	9	19	26	38	7
				microstachyum	0	0	0	0	0	0	0	0	0	0	0	0	0
				salzmannii	21	56	35	50	21	0	2	4	0	0	1	2	0
				sanguineum	0	0	0	0	0	0	0	0	0	0	0	0	0
				scoparium	5	6	1	5	5	0	1	0	0	0	1	0	0
				spicatum	0	1	1	0	0	0	1	0	0	0	0	0	0
				tenerum	130	1402	1272	1364	118	5	5	28	5	12	41	21	6
				tholloni	83	153	70	130	73	3	4	16	4	10	2	17	2
				ursulus	51	174	123	156	48	6	5	7	1	3	7	10	4
Poaceae	Panicoideae	Andropogoneae	Cymbopogon				0
				citratus	0	5	5	4	0	0	1	0	0	0	0	1	0
				densiflorus	20	192	172	178	20	4	7	3	0	0	4	8	0
				distans	11	31	20	29	7	1	1	0	2	4	3	0	0
				flexuosus	15	17	2	12	15	4	1	0	0	0	1	1	0
				martinii	17	29	12	18	17	4	4	3	0	0	3	1	1
				obtectus	16	29	13	24	16	3	1	1	0	0	3	3	0
				pospischilii	200	856	656	809	182	16	17	14	9	18	26	23	8
				schoenanthus	10	56	46	48	10	4	3	1	0	0	6	0	0
Poaceae	Panicoideae	Andropogoneae	Dichanthium				0
				annulatum	44	33	-11	24	36	2	6	1	1	8	4	1	0
				aristatum	45	105	60	95	29	2	7	1	3	16	6	2	0
				sericeum	0	6	6	4	0	1	1	0	0	0	0	1	0
Poaceae	Panicoideae	Andropogoneae	Heteropogon				0
				contortus	0	0	0	0	0	0	0	0	0	0	0	0	0
				fischerianus	19	65	46	62	19	0	1	2	0	0	3	2	0
				melanocarpus	193	373	180	335	174	12	8	18	6	19	4	24	4
				ritchiei	190	703	513	665	176	14	8	16	5	14	15	23	4
				triticeus	316	213	-103	174	303	11	12	16	5	13	10	20	1
Poaceae	Panicoideae	Andropogoneae	Iseilema				0
				anthephoroides	105	103	-2	87	92	4	10	2	4	13	8	3	0
				hubbardii	68	121	53	104	65	12	4	1	1	3	12	3	0
				laxum	18	184	166	182	16	0	2	0	1	2	4	1	0
				macratherum	11	47	36	43	11	2	2	0	0	0	0	3	1
				membranaceum	4	18	14	15	4	1	2	0	0	0	1	3	0
				prostratum	28	116	88	108	26	4	3	1	1	2	3	5	0
				vaginiflorum	10	33	23	29	8	2	2	0	1	2	0	8	0
Poaceae	Panicoideae	Andropogoneae	Themeda				0
				anathera	26	22	-4	12	23	6	3	1	1	3	1	1	0
				arguens	0	0	0	0	0	0	0	0	0	0	0	0	0
				arundinacea	1	168	167	167	1	0	0	1	0	0	1	2	0
				cymbaria	59	179	120	168	59	5	6	0	0	0	5	8	0
				huttonensis	17	74	57	68	17	6	0	0	0	0	2	4	0
				minor	35	82	47	75	31	4	1	2	2	4	0	4	0
				mooneyi	40	338	298	323	40	10	3	2	0	0	5	5	0
				quadrivalvis	61	59	-2	52	59	0	1	6	1	2	0	4	0
				strigosa	35	175	140	151	35	7	1	16	0	0	5	4	3
				tremula	142	504	362	493	136	8	2	1	3	6	17	16	0
				villosa	6	2	-4	0	6	1	0	1	0	0	0	0	0
Poaceae	Panicoideae	Andropogoneae	Arthraxon				0
				hispidus	38	77	39	72	34	2	2	1	1	4	5	5	0
				lanceolatus	56	110	54	95	52	5	8	2	2	4	8	7	0
				lancifolius	51	324	273	319	51	3	1	1	0	0	5	4	0
				microphyllus	676	1508	832	1470	590	18	12	8	29	86	43	38	2
				prionodes	82	221	139	204	78	5	11	1	1	4	8	10	0
Poaceae	Panicoideae	Paniceae	Alloteropsis				0
				angusta	892	838	-54	757	832	16	20	45	28	60	25	47	9
				cimicina	224	490	266	441	216	14	9	26	4	8	15	13	4
				paniculata	173	293	120	257	163	6	8	22	4	10	15	14	2
				semialata	456	389	-67	330	429	22	15	22	12	27	24	15	5
Poaceae	Panicoideae	Paniceae	Cenchrus				0
				americanus	1	34	33	22	1	3	2	7	0	0	0	4	0
				centrasiaticus	17	6	-11	5	17	0	0	1	0	0	2	0	0
				ciliaris	119	1502	1383	1410	93	7	17	68	9	26	12	28	24
				clandestinus	206	630	424	575	199	14	12	29	3	7	15	16	6
				compressus	246	553	307	497	220	13	3	40	9	26	14	28	5
				echinatus	22	54	32	42	22	1	6	5	0	0	2	2	1
				flaccidus	7	27	20	23	7	0	2	2	0	0	0	1	0
				longispinus	25	31	6	18	25	2	6	5	0	0	0	2	0
				polystachios	299	759	460	704	262	15	11	29	12	37	20	21	2
				purpureus	0	15	15	14	0	0	1	0	0	0	2	1	0
Poaceae	Panicoideae	Andropogoneae	Eriochrysis				0
				cayennensis	6	41	35	38	6	1	2	0	0	0	2	1	0
				laxa	2	133	131	132	2	0	1	0	0	0	2	0	0
				pallida	111	365	254	347	109	7	11	0	1	2	17	20	0
				villosa	9	39	30	36	9	3	0	0	0	0	1	1	0
Poaceae	Panicoideae	Andropogoneae	Eremochloa				0
				ciliaris	54	184	130	173	52	4	7	0	1	2	6	12	0
				eriopoda	18	137	119	118	11	10	7	2	2	7	3	6	0
				ophiuroides	362	624	262	590	312	12	21	1	15	50	21	32	1
Poaceae	Panicoideae	Andropogoneae	Mnesithea				0
				formosa	301	2256	1955	2228	273	11	10	7	10	28	21	26	5
				helferi	142	455	313	420	138	11	16	8	1	4	9	14	1
				lepidura	58	215	157	192	52	6	7	10	3	6	11	5	1
				selloana	54	587	533	575	54	5	6	1	0	0	13	8	1
Poaceae	Panicoideae	Andropogoneae	Miscanthus				0
				capensis	75	51	-24	42	61	3	5	1	5	14	3	4	1
				ecklonii	40	67	27	65	40	0	1	1	0	0	4	1	0
				floridulus	0	0	0	0	0	0	0	0	0	0	0	0	0
				junceus	20	14	-6	12	20	1	0	1	0	0	1	2	0
				oligostachyus	5	2	-3	0	5	0	0	2	0	0	0	0	0
				sacchariflorus	0	0	0	0	0	0	0	0	0	0	0	0	0
				sinensis	0	0	0	0	0	0	0	0	0	0	0	0	0
				transmorrisonensis	0	0	0	0	0	0	0	0	0	0	0	0	0
				x giganteus	67	96	29	83	65	4	5	4	1	2	8	5	0
Poaceae	Panicoideae	Andropogoneae	Saccharum				0
				hildebrandtii	97	89	-8	76	95	7	5	1	1	2	6	5	3
				officinarum	0	0	0	0	0	0	0	0	0	0	0	0	0
				perrieri	58	185	127	177	47	4	2	2	5	11	2	7	0
				rufipilum	279	571	292	541	196	13	7	10	34	83	17	22	5
				spontaneum	0	0	0	0	0	0	0	0	0	0	0	0	0
Poaceae	Panicoideae	Andropogoneae	Sorghum				0
				arundicaceum	39	24	-15	20	36	1	2	1	1	3	2	3	0
				bicolor	0	0	0	0	0	0	0	0	0	0	0	0	0
				halepense	13	22	9	20	13	0	2	0	0	0	0	1	0
				mekongense	28	18	-10	9	25	4	4	1	1	3	1	1	0
				propinquum	0	0	0	0	0	0	0	0	0	0	0	0	0
				sorghoides	209	463	254	428	180	9	11	15	7	29	6	23	8
				timorense	119	269	150	247	107	8	5	9	4	12	7	6	0
				versicolor	132	254	122	231	114	8	4	11	6	18	3	18	1
Poaceae	Panicoideae	Andropogoneae	Tripidium				0
				arundinaceum	2	0	-2	0	2	0	0	0	0	0	0	0	0
				kanashiroi	39	29	-10	28	29	0	1	0	5	10	0	1	0
				procerum	22	43	21	40	17	3	0	0	2	5	4	0	0
				ravennae	12	51	39	45	12	3	3	0	0	0	0	2	0
Poaceae	Panicoideae	Andropogoneae	Tripsacum				0
				andersonii	0	10	10	9	0	1	0	0	0	0	1	0	0
				australe	36	221	185	214	36	4	2	1	0	0	14	1	0
				cundinamarcae	17	29	12	24	15	1	3	1	1	2	4	1	0
				dactyloides	0	8	8	6	0	0	2	0	0	0	1	0	0
				laxum	0	237	237	237	0	0	0	0	0	0	1	0	0
				peruvianum	5	56	51	49	5	1	0	6	0	0	2	2	3
				pilosum	17	58	41	58	15	0	0	0	1	2	6	0	0
				villosa	0	0	0	0	0	0	0	0	0	0	0	0	0
Poaceae	Panicoideae	Andropogoneae	Zea				0
				diploperennis	2	0	-2	0	2	0	0	0	0	0	0	0	0
				luxurians	11	27	16	25	5	1	0	1	1	6	1	2	0
				mays	104	643	539	625	100	8	8	2	2	4	17	11	0
				nicaraguensis	10	240	230	235	8	1	4	0	1	2	4	1	0
				perennis	10	172	162	171	10	0	1	0	0	0	7	1	0
Poaceae	Panicoideae	Arundinelleae	Garnotia				0
				stricta	342	907	565	877	326	13	17	0	8	16	30	25	0
				tenella	19	131	112	126	19	1	3	1	0	0	2	2	1
				thailandica	19	25	6	20	13	2	1	2	2	6	1	4	0
Poaceae	Panicoideae	Paniceae	Digitaria				0
				californica	115	981	866	942	108	12	4	23	3	7	21	21	2
				exilis	1188	4576	3388	4495	858	18	17	46	80	330	62	88	4
				glauca	307	360	53	311	283	19	9	21	9	24	18	17	2
				sanguinalis	300	1217	917	1190	277	12	7	8	10	23	30	29	2
Poaceae	Panicoideae	Paniceae	Dichanthelium				0
				acuminatum	93	119	26	107	79	4	6	2	3	14	8	5	0
				boreale	45	44	-1	40	39	1	3	0	1	6	6	1	1
				commutatum	151	622	471	606	151	5	11	0	0	0	22	13	1
				dichotomum	14	9	-5	6	14	1	1	1	0	0	1	0	0
				portoricense	38	104	66	95	36	4	4	1	1	2	6	3	0
				ravenelii	33	65	32	56	29	2	7	0	1	4	3	2	0
Poaceae	Panicoideae	Paniceae	Echinochloa				0
				colona	0	0	0	0	0	0	0	0	0	0	0	0	0
				crus-galli	0	0	0	0	0	0	0	0	0	0	0	0	0
				esculenta	1	0	-1	0	1	0	0	0	0	0	0	0	0
				frumentacea	0	1	1	0	0	0	1	0	0	0	0	0	0
				haploclada	50	136	86	122	50	7	6	1	0	0	3	4	0
				oryzicola	70	122	52	109	61	2	8	3	3	9	4	12	1
				stagnina	52	82	30	73	52	1	6	2	0	0	1	4	1
				ugandensis	2	0	-2	0	2	0	0	0	0	0	0	0	0
Poaceae	Panicoideae	Paniceae	Setaria				0
				geminata	616	1325	709	1213	588	12	11	89	12	28	22	44	8
				italica	8	26	18	16	8	0	2	8	0	0	3	1	0
				viridis	97	1001	904	992	11	2	3	4	2	86	24	21	1
Poaceae	Panicoideae	Paniceae	Urochloa				0
				brizantha	76	114	38	75	66	10	4	25	3	10	7	10	6
				decumbens	64	130	66	91	58	9	8	22	2	6	7	8	5
				reptans	764	2134	1370	2050	646	28	28	28	24	118	40	83	10
				ruziziensis	415	488	73	425	382	19	12	32	13	33	23	23	9
Poaceae	Panicoideae	Paniceae	Panicum				0
				capillare	58	106	48	89	58	5	3	9	0	0	4	4	1
				coloratum	224	714	490	658	208	11	10	35	5	16	22	8	3
				hallii	83	315	232	280	77	8	4	23	3	6	12	2	1
				incomtum	440	904	464	796	409	15	12	81	11	31	44	25	8
				leptolomoides	137	296	159	221	132	11	10	54	2	5	13	14	0
				lycopodioides	335	1264	929	1180	319	20	11	53	6	16	33	21	2
				miliaceum	83	124	41	110	83	0	4	10	0	0	6	3	0
				pygmaeum	504	960	456	836	394	9	7	108	32	110	24	45	22
				sumatrense	247	688	441	618	239	6	10	54	4	8	19	27	2
				virgatum	414	342	-72	270	308	13	2	57	10	106	17	16	3
Poaceae	Panicoideae	Paspaleae	Paspalum				0
				atratum	39	479	440	466	37	3	4	6	1	2	8	4	0
				dilatatum	1	1	0	0	1	1	0	0	0	0	0	0	0
				fimbriatum	227	570	343	513	223	2	7	48	2	4	17	14	8
				floridanum	134	198	64	164	127	4	8	22	2	7	12	9	3
				glaziovii	224	241	17	205	219	10	6	20	2	5	13	14	1
				inaequivalve	207	237	30	197	199	10	7	23	3	8	14	11	0
				ionanthum	186	1347	1161	1115	128	9	9	214	9	58	9	27	192
				juergensii	11	33	22	27	11	0	1	5	0	0	1	2	0
				laeve	433	718	285	595	386	8	6	109	21	47	29	30	35
				lividum	90	64	-26	44	80	7	3	10	3	10	5	4	3
				malacophyllum	3	57	54	45	3	1	1	10	0	0	1	1	7
				millegrana	189	376	187	270	181	6	6	94	4	8	12	10	48
				minus	95	182	87	174	84	3	3	2	5	11	9	10	0
				nicorae	0	1	1	0	0	0	0	1	0	0	0	0	0
				notatum	114	243	129	215	112	6	7	15	1	2	3	13	1
				paniculatum	11	6	-5	0	11	0	3	3	0	0	0	0	0
				pauciciliatum	3	1	-2	0	3	1	0	0	0	0	0	0	0
				plicatulum	0	7	7	5	0	1	1	0	0	0	1	0	0
				pubiflorum	25	53	28	33	25	2	4	14	0	0	1	2	3
				setaceum	317	463	146	396	281	8	11	48	14	36	10	19	12
				simplex	10	83	73	80	10	1	1	1	0	0	4	1	0
				vaginatum	92	100	8	74	90	3	4	19	1	2	5	5	1
				virgatum	49	73	24	60	47	2	6	5	1	2	0	5	3
Poaceae	Panicoideae	Andropogoneae	Bothriochloa				0
				alta	76	953	877	930	73	11	10	2	1	3	12	8	0
				bladhii	86	457	371	437	78	8	11	1	1	8	13	17	1
				decipens	68	202	134	187	58	11	3	1	2	10	12	5	1
				ischaemum	50	167	117	144	46	13	8	2	2	4	6	9	0
Poaceae	Panicoideae	Andropogoneae	Chrysopogon				0
				aciculatus	223	275	52	244	223	12	5	14	0	0	26	18	0
				gryllus	104	206	102	185	97	5	9	7	3	7	9	16	1
				orientalis	97	115	18	103	87	6	5	1	3	10	4	8	0
				serrulatus	54	143	89	126	45	10	4	3	3	9	8	10	1
				zizanioides	94	238	144	215	89	8	13	2	1	5	11	12	1
Poaceae	Pooideae	Aristideae	Aristida				0
				adscensionis	453	539	86	468	430	9	8	54	8	23	24	18	3
				behriana	56	73	17	53	56	5	3	12	0	0	4	8	0
				congesta	256	313	57	258	245	13	9	33	4	11	16	15	1
				diffusa	378	889	511	826	315	14	9	40	17	63	26	24	4
				glaziovii	322	1001	679	946	272	16	16	23	18	50	35	22	1
				pruinosa	101	360	259	328	98	12	3	17	1	3	7	17	2
				purpurea	225	492	267	449	202	18	5	20	6	23	5	28	2
				rufescens	114	380	266	349	114	14	6	11	0	0	17	7	1
				stipitata	241	372	131	312	232	17	5	38	3	9	13	26	2
				ternipes	243	604	361	555	235	12	11	26	4	8	22	33	5
Poaceae	Pooideae	Arundinelleae	Arundinella				0
				deppeana	53	67	14	50	45	6	5	6	2	8	3	5	0
				hirta	25	122	97	111	25	5	4	2	0	0	2	5	0
				hookeri	58	70	12	53	55	8	8	1	1	3	4	3	0
				nepalensis	0	2	2	0	0	1	1	0	0	0	0	0	0
Poaceae	Pooideae	Brachypodieae	Brachypodium				0
				distachyon	0	0	0	0	0	0	0	0	0	0	0	0	0
				hybridum	0	0	0	0	0	0	0	0	0	0	0	0	0
				pinnatum	57	73	16	57	49	3	5	8	1	8	5	5	2
				stacei	1	2	1	2	1	0	0	0	0	0	0	1	0
				sylvaticum	103	254	151	229	103	4	5	16	0	0	1	6	0
Poaceae	Pooideae	Bromeae	Bromus				0
				catharticus	997	4874	3877	4801	761	32	34	7	36	236	76	75	1
				inermis	102	151	49	113	102	6	7	25	0	0	4	12	2
				vulgaris	149	501	352	466	140	10	4	21	4	9	11	16	1
Poaceae	Pooideae	Littledaleeae	Littledalea				0
				alaica	4	0	-4	0	4	0	0	0	0	0	0	0	0
				przevalskyi	59	45	-14	38	45	4	3	0	6	14	1	7	0
				racemosa	1	0	-1	0	1	0	0	0	0	0	0	0	0
				tibetica	1	0	-1	0	1	0	0	0	0	0	0	0	0
Poaceae	Pooideae	Meliceae	Melica				0
				mutica	170	502	332	470	162	12	14	6	3	8	10	19	1
				scabrosa	179	146	-33	110	158	10	15	11	7	21	10	9	1
				subulata	308	385	77	349	284	13	13	10	7	24	20	16	0
Poaceae	Panicoideae	Paspaleae	Axonopus				0
				compressus	185	284	99	243	176	16	14	11	4	9	11	13	0
				fissifolius	176	273	97	246	165	10	16	1	3	11	20	13	0
				ramosus	209	355	146	322	194	8	15	10	4	15	5	24	0
Poaceae	Pooideae	Poeae	Agrostis				0
				capillaris	60	5014	4954	4997	53	5	9	3	3	7	24	26	0
				gigantea	50	104	54	64	48	4	10	26	1	2	5	9	0
				stolonifera	672	584	-88	503	631	33	22	26	18	41	40	29	2
Poaceae	Pooideae	Poeae	Avena				0
				abyssynica	0	0	0	0	0	0	0	0	0	0	0	0	0
				agadiriana	31	25	-6	17	31	1	4	3	0	0	2	1	0
				atlantica	0	0	0	0	0	0	0	0	0	0	0	0	0
				barbata	0	0	0	0	0	0	0	0	0	0	0	0	0
				brevis	0	0	0	0	0	0	0	0	0	0	0	0	0
				canariensis	41	75	34	61	41	5	6	3	0	0	3	7	0
				chinensis	0	0	0	0	0	0	0	0	0	0	0	0	0
				clauda	1	2	1	0	1	1	0	1	0	0	0	0	0
				damascena	11	8	-3	4	11	0	2	2	0	0	0	2	0
				eriantha	0	0	0	0	0	0	0	0	0	0	0	0	0
				fatua	2	0	-2	0	2	0	0	0	0	0	0	0	0
				hirtula	2	8	6	6	2	1	1	0	0	0	1	0	0
				hispanica	1	0	-1	0	1	0	0	0	0	0	0	0	0
				hybrida	4	0	-4	0	2	0	0	0	1	2	0	0	0
				insularis	11	31	20	26	11	0	2	3	0	0	0	2	0
				longiglumis	34	15	-19	12	34	1	1	1	0	0	0	3	0
				lusitanica	6	119	113	114	6	2	3	0	0	0	4	1	0
				maroccana	9	1	-8	0	9	0	1	0	0	0	0	0	0
				murphyi	1	1	0	0	1	0	1	0	0	0	0	0	0
				nuda	2	0	-2	0	2	0	0	0	0	0	0	0	0
				occidentalis	1	0	-1	0	1	0	0	0	0	0	0	0	0
				sativa	0	0	0	0	0	0	0	0	0	0	0	0	0
				sterilis	0	0	0	0	0	0	0	0	0	0	0	0	0
				strigosa	0	0	0	0	0	0	0	0	0	0	0	0	0
				vaviloviana	1	0	-1	0	1	0	0	0	0	0	0	0	0
				ventricosa	0	0	0	0	0	0	0	0	0	0	0	0	0
				wiestii	0	0	0	0	0	0	0	0	0	0	0	0	0
Poaceae	Pooideae	Poeae	Festuca				0
				alopecuros	623	1036	413	961	582	17	25	33	14	41	29	41	6
				altissima	272	343	71	265	255	8	11	59	7	17	17	14	3
				brevipila	16	6	-10	4	16	1	0	1	0	0	1	0	0
				ovina	0	0	0	0	0	0	0	0	0	0	0	0	0
				pratensis	810	819	9	697	751	14	33	75	23	59	23	61	8
				rubra	237	514	277	479	215	2	9	24	8	22	12	21	3
Poaceae	Pooideae	Poeae	Lolium				0
				arundinaceum	274	337	63	312	247	13	11	1	9	27	17	22	2
				multiflorum	81	118	37	108	70	6	0	4	4	11	5	5	2
				perenne	66	269	203	245	61	5	12	7	2	5	2	13	2
Poaceae	Pooideae	Poeae	Phalaris				0
				aquatica	308	414	106	371	285	12	22	9	8	23	11	14	2
				arundinacea	133	265	132	246	122	5	9	5	2	11	9	8	2
				coerulescens	376	520	144	485	355	14	14	7	10	21	17	22	0
Poaceae	Pooideae	Poeae	Alopecurus				0
				aequalis	72	132	60	114	60	9	6	3	4	12	2	11	1
				arundinaceus	909	822	-87	758	821	32	31	1	30	88	34	38	1
				japonicus	76	159	83	139	59	9	11	0	6	17	2	17	1
Poaceae	Pooideae	Poeae	Poa				0
				alsodes	39	145	106	134	39	2	6	3	0	0	2	6	0
				crymophila	1	0	-1	0	1	0	0	0	0	0	0	0	0
				diaphora	719	919	200	804	669	18	39	58	21	50	29	40	9
				elanata	5	17	12	17	5	0	0	0	0	0	0	1	0
				malaca	10	6	-4	5	10	0	1	0	0	0	0	1	0
				megalothyrsa	4	2	-2	0	2	0	1	1	1	2	0	0	0
				nemoralis	45	42	-3	31	45	1	4	6	0	0	3	2	1
				orinosa	6	8	2	5	6	0	1	2	0	0	0	1	0
				pagophila	1	3	2	0	1	0	2	1	0	0	0	0	0
				palustris	38	422	384	411	38	0	4	7	0	0	8	5	0
				paucifolia	45	20	-25	14	45	1	2	3	0	0	1	1	0
				poophagorum	5	25	20	23	5	0	1	1	0	0	1	1	0
				pratensis	8	2	-6	0	8	1	1	0	0	0	0	0	0
				saltuensis	26	131	105	113	26	1	4	13	0	0	2	7	1
				sinoglauca	5	2	-3	0	5	0	1	1	0	0	0	0	0
				sphondylodes	1	3	2	0	1	0	3	0	0	0	0	0	0
				trivialis	328	565	237	498	306	15	21	31	9	22	15	19	4
				wolfii	78	406	328	378	63	4	11	13	5	15	13	21	1
Poaceae	Pooideae	Stipeae	Nassella				0
				hyalina	22	30	8	21	20	3	5	1	1	2	1	2	0
				neesiana	26	21	-5	4	23	10	6	1	1	3	0	1	0
				trichotoma	119	249	130	235	114	5	9	0	2	5	5	7	0
Poaceae	Pooideae	Stipeae	Stipa				0
				alaica	23	6	-17	2	23	2	1	1	0	0	0	1	0
				arabica	0	0	0	0	0	0	0	0	0	0	0	0	0
				austroaltaica	2	2	0	0	2	1	1	0	0	0	0	0	0
				basiplumosa	36	20	-16	12	36	5	3	0	0	0	0	5	0
				borysthenica	0	0	0	0	0	0	0	0	0	0	0	0	0
				brevicallosa	6	5	-1	4	6	1	0	0	0	0	1	0	0
				breviflora	13	238	225	232	13	3	2	1	0	0	14	0	0
				capillata	0	0	0	0	0	0	0	0	0	0	0	0	0
				caucasica	0	0	0	0	0	0	0	0	0	0	0	0	0
				ehrenbergiana	12	5	-7	4	12	1	0	0	0	0	1	0	0
				eriocaulis	3	29	26	27	3	0	2	0	0	0	0	1	0
				glareosa	7	219	212	216	7	1	2	0	0	0	5	0	0
				heptapotamica	0	0	0	0	0	0	0	0	0	0	0	0	0
				hohenackeriana	6	0	-6	0	6	0	0	0	0	0	0	0	0
				klimesii	26	4	-22	0	24	0	4	0	1	2	0	0	0
				lessingiana	0	0	0	0	0	0	0	0	0	0	0	0	0
				lipskyi	0	0	0	0	0	0	0	0	0	0	0	0	0
				macroglossa	5	23	18	2	3	20	0	1	1	2	1	0	0
				magnifica	22	11	-11	10	22	0	0	1	0	0	0	1	1
				narynica	0	0	0	0	0	0	0	0	0	0	0	0	0
				orientalis	4	10	6	6	4	2	1	1	0	0	1	0	0
				ovczinnikovii	0	0	0	0	0	0	0	0	0	0	0	0	0
				penicillata	42	28	-14	21	42	0	3	4	0	0	1	0	0
				pennata	0	0	0	0	0	0	0	0	0	0	0	0	0
				przewalskyi	16	23	7	18	16	1	3	1	0	0	1	4	0
				pulcherrima	1	1	0	0	1	1	0	0	0	0	0	0	0
				purpurea	47	45	-2	38	47	2	2	3	0	0	1	3	1
				richteriana	0	1	1	0	0	1	0	0	0	0	0	0	0
				tianschanica	7	20	13	20	7	0	0	0	0	0	0	1	0
				tzveleviana	0	4	4	2	0	0	0	2	0	0	1	0	0
				zaleskii	0	0	0	0	0	0	0	0	0	0	0	0	0
Poaceae	Pooideae	Triticeae	Agropyron				0
				cristatum	0	2	2	0	0	2	0	0	0	0	0	0	0
				desertorum	11	13	2	12	11	1	0	0	0	0	1	2	0
				mongolicum	19	40	21	28	19	1	6	5	0	0	3	1	4
Poaceae	Pooideae	Triticeae	Campeiostachys				0
				dahurica	0	0	0	0	0	0	0	0	0	0	0	0	0
				kamoji	0	0	0	0	0	0	0	0	0	0	0	0	0
				nutans	3	10	7	10	1	0	0	0	1	2	0	0	1
				purpuraristata	7	12	5	10	5	1	1	0	1	2	1	0	0
Poaceae	Pooideae	Triticeae	Elymus				0
				antiquus	672	2930	2258	2771	586	40	40	79	16	86	120	127	15
				atratus	1	59	58	56	1	0	2	1	0	0	4	0	0
				breviaristatus	3	31	28	29	3	0	2	0	0	0	0	3	0
				ciliaris	2	61	59	59	2	1	1	0	0	0	4	1	0
				cognatus	0	0	0	0	0	0	0	0	0	0	0	0	0
				grandis	13	24	11	18	10	1	4	1	1	3	0	3	0
				hystrix	4	73	69	69	4	2	2	0	0	0	3	3	0
				libanoticus	0	0	0	0	0	0	0	0	0	0	0	0	0
				lolioides	1	6	5	6	1	0	0	0	0	0	1	0	0
				longearistatus	3	14	11	11	3	1	1	1	0	0	0	2	0
				magellanicus	95	955	860	855	93	12	15	73	1	2	33	50	10
				nodosus	15	22	7	21	15	1	0	0	0	0	0	2	0
				repens	0	1581	1581	1580	0	0	0	1	0	0	23	4	0
				sibiricus	0	0	0	0	0	0	0	0	0	0	0	0	0
				sinosubmuticus	1	3	2	0	1	1	1	1	0	0	0	0	0
				stipifolius	0	0	0	0	0	0	0	0	0	0	0	0	0
				submuticus	0	2	2	0	0	1	1	0	0	0	0	0	0
				tangutorum	0	0	0	0	0	0	0	0	0	0	0	0	0
				tauri	0	0	0	0	0	0	0	0	0	0	0	0	0
				trachycaulus	0	0	0	0	0	0	0	0	0	0	0	0	0
				virginicus	11	84	73	79	11	2	1	2	0	0	3	6	1
Poaceae	Pooideae	Triticeae	Eremopyrum				0
				bonaepartis	0	0	0	0	0	0	0	0	0	0	0	0	0
				distans	1	6	5	4	1	0	0	2	0	0	0	0	1
				orientale	0	1	1	0	0	1	0	0	0	0	0	0	0
				triticeum	96	110	14	98	96	5	7	0	0	0	3	14	0
Poaceae	Pooideae	Triticeae	Hordeum				0
				bogdanii	22	210	188	203	16	1	3	3	2	6	5	4	0
				brevisubulatum	0	0	0	0	0	0	0	0	0	0	0	0	0
				bulbosum	166	203	37	187	160	3	7	6	3	6	11	12	1
				jubatum	170	490	320	466	117	5	9	10	16	53	17	18	0
				marinum	98	212	114	203	98	6	0	3	0	0	12	5	0
				murinum	195	742	547	715	181	4	11	12	6	14	18	19	1
				pubiflorum	59	135	76	118	47	5	4	8	2	12	5	7	0
				vulgare	187	252	65	218	175	13	17	4	3	12	12	19	1
Poaceae	Pooideae	Triticeae	Kengyilia				0
				alatavica	40	15	-25	9	40	2	2	2	0	0	1	1	0
				batalinii	11	61	50	59	11	0	1	1	0	0	1	4	1
				grandiglumis	4	0	-4	0	4	0	0	0	0	0	0	0	0
				hirsuta	18	24	6	18	4	0	0	6	4	14	2	0	2
				kokonorica	48	162	114	150	46	4	6	2	1	2	3	12	0
				laxiflora	1	9	8	9	1	0	0	0	0	0	1	0	0
				melanthera	590	2548	1958	2436	484	25	23	64	33	106	35	42	30
				mutica	4	0	-4	0	4	0	0	0	0	0	0	0	0
				rigidula	3	34	31	33	3	0	1	0	0	0	0	5	0
				stenachyra	3	10	7	7	3	0	3	0	0	0	1	0	0
				thoroldiana	0	0	0	0	0	0	0	0	0	0	0	0	0
Poaceae	Pooideae	Triticeae	Leymus				0
				arenarius	18	39	21	34	18	0	3	2	0	0	0	1	0
				chinensis	10	46	36	43	8	1	1	1	1	2	1	3	0
				coreanus	64	120	56	107	64	4	5	4	0	0	2	14	0
				duthiei	135	155	20	131	126	6	4	14	3	9	6	14	0
				komarovii	95	826	731	813	95	2	7	4	0	0	9	17	0
				multicaulis	0	0	0	0	0	0	0	0	0	0	0	0	0
				paboanus	84	258	174	239	40	2	7	10	14	44	5	3	10
				racemosus	18	128	110	123	18	1	4	0	0	0	4	1	0
				secalinus	0	0	0	0	0	0	0	0	0	0	0	0	0
				triticoides	110	480	370	464	106	4	8	4	2	4	6	20	0
Poaceae	Pooideae	Triticeae	Pseudoroegneria				0
				gracillima	30	215	185	209	30	3	2	1	0	0	6	3	0
				spicata	41	24	-17	16	41	5	3	0	0	0	2	0	0
				strigosa	34	51	17	44	34	5	2	0	0	0	4	2	0
Poaceae	Pooideae	Triticeae	Secale				0
				cereale	0	0	0	0	0	0	0	0	0	0	0	0	0
				strictum	0	0	0	0	0	0	0	0	0	0	0	0	0
				sylvestre	0	0	0	0	0	0	0	0	0	0	0	0	0
Poaceae	Pooideae	Triticeae	Aegilops				0
				bicornis	0	0	0	0	0	0	0	0	0	0	0	0	0
				biuncialis	0	0	0	0	0	0	0	0	0	0	0	0	0
				columnaris	0	0	0	0	0	0	0	0	0	0	0	0	0
				comosa	0	13	13	12	0	0	0	1	0	0	1	0	0
				columnaris	0	0	0	0	0	0	0	0	0	0	0	0	0
				crassa	0	0	0	0	0	0	0	0	0	0	0	0	0
				cylindrica	0	0	0	0	0	0	0	0	0	0	0	0	0
				geniculata	1	0	-1	0	1	0	0	0	0	0	0	0	0
				juvenalis	0	0	0	0	0	0	0	0	0	0	0	0	0
				kotschyi	0	0	0	0	0	0	0	0	0	0	0	0	0
				longissima	0	0	0	0	0	0	0	0	0	0	0	0	0
				markgrafii	0	0	0	0	0	0	0	0	0	0	0	0	0
				neglecta	0	0	0	0	0	0	0	0	0	0	0	0	0
				peregrina	1	6	5	6	1	0	0	0	0	0	1	0	0
				searsii	0	7	7	7	0	0	0	0	0	0	0	1	0
				sharonensis	0	0	0	0	0	0	0	0	0	0	0	0	0
				speltoides	11	34	23	27	11	6	1	0	0	0	3	3	0
				tauschii	7	0	-7	0	0	0	0	0	1	7	0	0	0
				triuncialis	0	0	0	0	0	0	0	0	0	0	0	0	0
				umbellulata	1	0	-1	0	1	0	0	0	0	0	0	0	0
				uniaristata (gracilis)	5	5	0	5	5	0	0	0	0	0	1	1	0
				ventricosa	2	8	6	2	2	2	2	2	0	0	0	1	0
Poaceae	Pooideae	Triticeae	Thinopyrum				0
				bessarabicum	0	0	0	0	0	0	0	0	0	0	0	0	0
				distichum	48	48	0	35	46	3	6	4	1	2	0	4	1
				elongatum	0	0	0	0	0	0	0	0	0	0	0	0	0
				intermedium	8	24	16	22	8	1	1	0	0	0	0	2	0
				obtusiflorum	0	2	2	2	0	0	0	0	0	0	0	0	1
				pycnanthum	0	0	0	0	0	0	0	0	0	0	0	0	0
Poaceae	Pooideae	Triticeae	Triticum				0
				aestivum	0	0	0	0	0	0	0	0	0	0	0	0	0
				carthlicum	0	2	2	0	0	2	0	0	0	0	0	0	0
				compactum	0	0	0	0	0	0	0	0	0	0	0	0	0
				macha	0	0	0	0	0	0	0	0	0	0	0	0	0
				monococcum	0	0	0	0	0	0	0	0	0	0	0	0	0
				spelta	0	0	0	0	0	0	0	0	0	0	0	0	0
				sphaerococcum	0	0	0	0	0	0	0	0	0	0	0	0	0
				timopheevii	0	0	0	0	0	0	0	0	0	0	0	0	0
				turgidum	0	0	0	0	0	0	0	0	0	0	0	0	0
				urartu	0	0	0	0	0	0	0	0	0	0	0	0	0
				zkukovskyi	0	0	0	0	0	0	0	0	0	0	0	0	0
Typhaceae	Typhoideae		Sparganium				0
				acaule	169	105	-64	79	162	8	5	13	3	7	7	9	2
				angustifolium	49	8	-41	0	49	2	1	5	0	0	0	0	0
				eurycarpum	0	0	0	0	0	0	0	0	0	0	0	0	0
				fallax	229	221	-8	197	205	8	5	11	10	24	6	10	2
				glomeratum	114	1287	1173	1275	112	6	3	3	1	2	15	8	3
				japonicum	209	49	-160	43	180	1	2	3	12	29	3	3	0
				natans	413	284	-129	245	371	15	6	18	16	42	20	13	5
				stoloniferum	0	0	0	0	0	0	0	0	0	0	0	0	0
				subglobosum	274	184	-90	150	251	10	8	16	10	23	6	8	5
